# Supplementary material for: The ex vivo effects of ethanolic extractions of black cumin seed, turmeric root, and Ceylon cinnamon bark on the human gut microbiota
Source: PLoS One. 2025 Dec 4;20(12):e0334824. doi: 10.1371/journal.pone.0334824 (PMC12677443; doi:10.1371/journal.pone.0334824)
Supplement: S1 Table — (XLSX) [file pone.0334824.s006.xlsx]

## Sheet: Supplementary Table 1
No	RT [min]	Molecular Weight	m/z	Name	Formula	mzCloud Best Match	mzVault Best Match	BCE	TRE	CCE
63	1.04	103.1	104.107	Choline	C5 H13 N O	89.1	NA	56645.7	41480.8	2921.99
643	3.572	187.063	188.07	3-Indoleacrylic acid	C11 H9 N O2	95.7	NA	37913.1	30.8335	6.07868
2489	10.99	519.332	520.34	LPC 18:2	C26 H50 N O7 P	NA	NA	29233.5	11486.7	404.66
1499	5.145	286.048	287.055	Kaempferol	C15 H10 O6	93.9	NA	23012.6	2.47463	170.643
2495	11.706	521.348	522.355	LPC 18:1	C26 H52 N O7 P	NA	NA	15044.5	1253.97	164.658
2451	11.439	495.332	496.339	LPC 16:0	C24 H50 N O7 P	NA	NA	14551.6	3625.05	711.521
139	3.571	117.058	118.065	Indole	C8 H7 N	93	NA	11630.9	77.6959	3755.75
1089	1.458	238.059	239.066	2-[(3-Nitrobenzoyl)amino]propanoic acid	C10 H10 N2 O5	NA	NA	7418.16	0.810054	0.825951
1721	9.87	314.245	337.235	9,10-DHOME	C18 H34 O4	NA	NA	5809.39	26.0492	314.353
302	3.568	145.053	146.06	Indole-3-carboxaldehyde	C9 H7 N O	NA	NA	5138.45	39.3163	63.4328
334	2.087	148.053	166.086	Cinnamic acid	C9 H8 O2	NA	NA	4937.83	610.351	653.49
1025	1.567	228.148	229.155	Leucylproline	C11 H20 N2 O3	81.5	NA	4285.46	355.485	685.841
1470	1.389	282.256	283.263	Oleic acid	C18 H34 O2	NA	NA	3977.3	784.55	4756.39
2501	1.076	526.151	527.159	Raffinose	C18 H32 O16	87	NA	3700.22	157.483	266.225
1436	11.081	278.225	279.232	Eleostearic acid	C18 H30 O2	95.6	NA	3691.85	93.9948	415.387
2408	10.913	477.285	478.293	1-linoleoyl-sn-glycero-3-phosphoethanolamine	C23 H44 N O7 P	NA	NA	3006.98	26.4905	31.8284
1333	1.425	267.097	268.104	Adenosine	C10 H13 N5 O4	91.4	NA	2921.76	417.333	186.813
18	1.529	85.0892	86.0965	1-Methylpyrrolidine	C5 H11 N	NA	NA	2908.37	1893.72	2129.29
143	1.068	117.079	118.086	5-Aminovaleric acid	C5 H11 N O2	90.6	NA	2850.79	5906.23	12785.9
141	3.757	117.058	118.065	4-Ethynylaniline	C8 H7 N	85.3	NA	2737.74	3224.79	3755.75
432	1.053	161.105	162.113	Carnitine	C7 H15 N O3	93.6	NA	2723.1	480.269	722.614
495	3.571	169.053	170.06	1-Naphthyl isocyanate	C11 H7 N O	NA	NA	2359.95	17.1045	1.66241
453	1.399	164.048	182.081	3,4-Dihydroxyphenylpropionic acid	C9 H10 O4	64.2	NA	1988.06	171.715	28.7488
1888	10.319	336.266	337.274	1-Linoleoyl glycerol	C21 H38 O4	92.7	NA	1914.08	83.0709	26.1506
1417	11.294	276.209	277.216	Palmitoleic Acid	C16 H30 O2	67.7	NA	1849.11	56.7847	2314.56
1939	11.777	342.277	365.266	1,2-Ethanediol monoricinoleate	C20 H38 O4	NA	NA	1819.37	5.32302	48.9841
219	1.423	134.023	152.057	Pyrazolopyrimidinone	C5 H2 N4 O	NA	NA	1815.89	243.058	43.3974
1671	12.816	306.256	307.263	Linolenic acid ethyl ester	C20 H34 O2	95	NA	1619.84	32.8925	74.1223
148	1.4	118.042	136.076	Coumarone	C8 H6 O	NA	NA	1602.67	64.7644	77.9037
2365	1	454.109	455.116	Asperulosidic acid	C18 H24 O12	74.4	NA	1455.51	51.3485	138.253
220	1.121	134.023	152.057	Guanine	C5 H5 N5 O	75.5	NA	1373.84	154.038	389.864
1580	11.284	294.219	317.209	9-Oxo-ODE	C18 H30 O3	87.4	NA	1363.77	19.218	3521.63
2362	11.352	453.286	454.293	Glycerophospho-N-palmitoyl ethanolamine	C21 H44 N O7 P	67.9	NA	1318.84	5.86656	57.4431
1242	13.217	255.256	256.263	Hexadecanamide	C16 H33 N O	95.5	NA	1300.1	3737.92	1724.07
1200	4.505	251.152	269.186	2-Nitrophenyl octyl ether	C14 H21 N O3	NA	NA	1238.66	27.6205	1.54767
292	4.645	143.074	144.081	2-Naphthylamine	C10 H9 N	86.7	NA	1218.07	230.844	43.2212
242	6.989	136.053	137.06	3-Methoxybenzaldehyde	C8 H8 O2	71.9	NA	1165.03	263.911	848.973
2534	11.987	547.364	548.371	LPC 20:2	C28 H54 N O7 P	NA	NA	1149.54	7.14136	0.244729
2498	12.613	523.364	524.371	LPC 18:0	C26 H54 N O7 P	NA	NA	1122.69	109.829	12.6757
368	1.098	152.048	170.081	Pyridoxine	C8 H11 N O3	90.3	90.8	1120.54	112.445	178.664
1678	10.948	307.287	308.295	Oleoyl ethanolamide	C20 H39 N O2	87.3	NA	1102.53	18.0664	30.1872
1399	1.568	275.137	276.144	Glutarylcarnitine	C12 H21 N O6	NA	NA	1101.16	2063.62	65.4768
172	1.156	123.032	124.04	Nicotinic acid	C6 H5 N O2	93.8	86.4	1098.53	2844.05	712.007
56	3.574	101.084	102.092	Pentanamide	C5 H11 N O	NA	NA	910.417	1131.87	119.926
1911	11.078	338.282	339.289	Arachidonic acid ethyl ester	C22 H36 O2	62.5	NA	839.933	42.8792	52.2591
166	1.394	122.048	123.055	Nicotinamide	C6 H6 N2 O	83.4	NA	836.262	1534.55	716.763
1292	1.127	261.121	262.129	Succinylcarnitine	C11 H19 N O6	NA	NA	817.104	1846.69	42.3
1026	1.387	228.209	229.216	Myristic acid	C14 H28 O2	NA	NA	796.719	149.752	132.214
102	1.392	112.016	130.05	Citraconic anhydride	C5 H4 O3	NA	NA	760.254	534.282	105.122
198	1.393	129.043	130.05	Pyroglutamic acid	C5 H7 N O3	81.7	81.8	760.254	534.282	105.122
202	1.123	129.079	130.086	Pipecolic acid	C6 H11 N O2	87.5	NA	749.784	5240.08	281.462
766	10.815	199.194	200.201	Dodecanamide	C12 H25 N O	NA	NA	702.897	1255.82	1262.51
1583	8.022	294.22	295.227	13-HOTrE	C18 H30 O3	86.3	NA	664.746	10.7874	424.572
1598	9.869	296.235	297.242	12(13)-DiHOME	C18 H34 O4	83.4	NA	608.772	3.62606	32.3772
4	1.345	71.0737	72.0809	1-Ethylaziridine	C4 H9 N	NA	NA	599.203	585.731	650.055
312	1.084	145.11	146.118	Acetylcholine	C7 H15 N O2	81.3	NA	586.888	670.355	49.0803
12	1.124	83.0736	84.0809	1-Piperideine	C5 H9 N	NA	NA	520.178	2561.08	6099.68
290	2.064	143.041	144.048	4-Methyl-5-thiazoleethanol	C6 H9 N O S	89.3	NA	515.165	94.6259	923.59
311	1.118	145.085	146.093	4-Guanidinobutyric acid	C5 H11 N3 O2	56.2	NA	482.684	461.569	324.997
183	1.095	126.032	127.039	Phloroglucinol	C6 H6 O3	78.8	NA	468.095	320.172	283.095
36	1.081	94.0168	112.051	Isocytosine	C4 H5 N3 O	89	89.7	467.181	137.283	112.062
1581	11.521	294.219	317.209	13-OxoODE	C18 H30 O3	NA	NA	446.651	21.9778	3245.77
1620	6.107	300.209	301.216	8-HEPE	C20 H30 O3	84.5	NA	441.892	73.3542	35.5304
251	1.906	137.084	138.092	Phenylethanolamine	C8 H11 N O	74.7	NA	437.564	299.184	20.0346
329	1.058	147.053	148.06	Glutamic acid	C5 H9 N O4	NA	61.9	417.29	21.2023	10.7416
361	1.119	151.063	152.071	3-(3-pyridinyl)propanoic acid	C8 H9 N O2	52.9	NA	417.073	92.1994	125.502
296	1.09	143.095	144.102	1-Aminocyclohexanecarboxylic acid	C7 H13 N O2	91.6	NA	407.053	1761.89	2131.01
38	2.016	94.042	95.0493	Phenol	C6 H6 O	NA	NA	368.009	216.089	469.544
40	1.122	95.0008	113.035	Uracil	C4 H4 N2 O2	82	NA	363.837	239.245	106.904
520	7.029	172.125	173.133	1,2-Dihydro-1,1,6-trimethylnaphthalene	C13 H16	NA	NA	362.371	109.833	203.243
1058	3.24	233.126	256.116	Hydroxypropionylcarnitine	C10 H19 N O5	NA	NA	362.275	681.978	24.9056
404	4.149	157.074	158.081	3-Methylcrotonylglycine	C7 H11 N O3	NA	NA	359.753	8146.98	54.3346
262	1.569	139.027	140.034	6-Hydroxynicotinic acid	C6 H5 N O3	87	NA	353.668	40.8332	64.7654
195	1.096	128.059	129.066	Dihydrothymine	C5 H8 N2 O2	NA	NA	341.097	59.6841	44.1629
1972	7.687	350.208	351.215	Andrographolide	C20 H30 O5	75.6	NA	339.433	44.4081	959.482
249	1.073	137.048	138.055	Trigonelline	C7 H7 N O2	93.4	NA	329.995	288.506	334.514
1172	6.972	248.178	249.185	tetranor-12-HETE	C16 H26 O3	90.4	NA	328.796	8.61507	510.824
1785	5.624	323.115	324.123	Tetrahydrocoptisine	C19 H17 N O4	NA	NA	318.041	1.62587	140.776
2194	11.074	394.27	395.277	2-(14,15-Epoxyeicosatrienoyl) glycerol	C23 H38 O5	56.7	NA	317.996	1.28652	30.8557
300	1.132	144.042	145.05	2-Ethylbut-2-enedioic acid	C6 H8 O4	NA	NA	316.91	194.411	137.101
2622	1.054	688.203	689.211	Maltotetraose	C24 H42 O21	90.8	NA	314.021	9.04007	27.1438
2485	10.395	517.317	518.324	LPC 18:3	C26 H48 N O7 P	NA	NA	309.502	1552.47	19.3433
246	7.861	136.053	137.06	2-Methoxybenzaldehyde	C8 H8 O2	70.1	NA	305.305	1924.92	168.427
616	1.072	183.057	184.064	Choline sulfate	C5 H13 N O4 S	NA	NA	300.755	121.377	2235.88
1801	11.777	324.267	325.274	14,15-Epoxyeicosa-5z-enoic acid	C20 H36 O3	NA	NA	292.586	4.87101	12.012
1449	1.127	279.132	280.139	Fructosyl valine	C11 H21 N O7	NA	NA	268.028	624.305	16.5855
1050	6.274	232.074	233.081	Citrinin	C13 H14 O5	76.9	NA	261.798	82.8712	44.7159
88	8.804	108.094	109.101	Vinylcyclohexene	C8 H12	NA	NA	258.09	652.134	190.194
540	1.091	175.121	176.128	N-(2-Hydroxypropyl)valine	C8 H17 N O3	NA	NA	255.937	39.1165	39.2532
152	9.846	118.078	119.086	4-Methylstyrene	C9 H10	NA	NA	243.339	36002.2	2561.73
664	3.916	189.043	190.05	Kynurenic acid	C10 H7 N O3	92.2	83	242.123	12.7759	34.9351
1441	10.02	278.225	279.232	Linolenic acid	C18 H30 O2	NA	NA	228.438	92.3583	122.543
1677	7.317	307.215	308.222	10-Nitrolinoleate	C18 H31 N O4	74.9	NA	226.178	8.12765	22.621
1473	1.422	283.092	284.099	Guanosine	C10 H13 N5 O5	NA	78.7	225.975	28.5603	6.68084
203	1.364	129.079	130.086	Nipecotic acid	C6 H11 N O2	77.4	NA	224.989	904.467	122.969
2528	5.648	544.193	545.2	Lariciresinol 4-O-glucoside	C26 H34 O11	82.9	NA	211.28	90.3598	166.417
1234	4.424	255.09	256.097	Ketorolac	C15 H13 N O3	NA	NA	200.934	1.01337	37.7813
666	1.505	189.1	190.107	2-Aminooctanedioic acid	C8 H15 N O4	61.8	NA	200.765	21.5937	21.4588
1788	12.209	323.283	324.29	Linoleoyl ethanolamide	C20 H37 N O2	89.9	NA	200.51	141.716	166.476
295	1.668	143.095	144.102	Proline betaine	C7 H13 N O2	NA	NA	198.661	276.839	114.501
1006	7.358	226.121	249.11	1,3-Butyleneglycol dimethacrylate	C12 H18 O4	NA	NA	198.618	16.7025	58.5916
801	1.126	203.08	204.087	Adipoylglycine	C8 H13 N O5	NA	NA	178.672	116.929	155.6
1492	4.645	285.1	303.134	N-Benzoyltyrosine	C16 H15 N O4	NA	NA	177.205	625.285	1.42984
466	7.03	165.079	166.086	3-(2,6-Dioxocyclohexyl)propanenitrile	C9 H11 N O2	61.4	NA	174.52	269.936	251.291
888	4.822	213.079	231.113	4-(Phenylamino)benzoic acid	C13 H11 N O2	NA	NA	173.907	64.762	6.48102
1709	7.923	312.155	313.163	Imidazosagatriazinone	C17 H20 N4 O2	55.1	NA	172.543	9.1196	18.6042
1925	11.31	340.261	363.25	Docosahexaenoic acid	C22 H32 O2	50.3	NA	171.352	9.2246	123.174
48	1.716	97.0529	98.0602	2-Hydroxypent-3-enenitrile	C5 H7 N O	NA	NA	168.509	658.713	94.5537
904	1.122	215.116	216.123	Propenoylcarnitine	C10 H17 N O4	NA	NA	168.038	428.745	22.0655
403	6.938	156.094	157.101	1,2-Dimethylnaphthalene	C12 H12	NA	NA	166.684	221.845	106.446
154	1.511	120.058	121.065	Acetophenone	C8 H8 O	81.9	NA	165.053	66.6768	880.108
963	1.019	222.101	223.108	GlyPhe	C11 H14 N2 O3	NA	NA	157.567	13.5306	35.9227
1629	5.4	302.043	303.05	Quercetin	C15 H10 O7	96.1	NA	155.56	20.8768	127.179
2423	10.89	481.317	482.324	LPC 15:0	C23 H48 N O7 P	NA	NA	148.044	138.699	8.14441
408	2.304	157.111	158.118	Tranexamic Acid	C8 H15 N O2	NA	NA	145.324	2441.92	177.672
1717	1.389	313.085	314.092	2-Methylthioadenosine	C11 H15 N5 O4 S	NA	NA	143.843	64.0058	112.479
449	1.524	163.064	164.071	indoline-2-carboxylic acid	C9 H9 N O2	67.8	NA	142.86	22.8015	247.355
1825	5.176	329.162	330.17	Sinomenine	C19 H23 N O4	78.3	NA	141.989	12.6891	92427.4
2601	10.888	620.294	621.301	LPI 20:4	C29 H49 O12 P	NA	NA	139.366	2.69732	2.70543
250	4.296	137.048	138.055	4-Pyridineacetic acid	C7 H7 N O2	84.8	NA	138.84	176.764	35.53
1157	4.827	245.163	246.17	2-Methylbutyroylcarnitine	C12 H23 N O4	NA	NA	138.246	2.61285	8.4739
1269	11.301	258.198	259.206	Galaxolide	C18 H26 O	NA	NA	138.197	77.2058	99.2586
1644	10.575	302.225	303.232	Abietic acid	C20 H30 O2	74.7	NA	137.096	61.6286	45.3258
414	8.025	158.11	159.117	1-Phenyl-1-cyclohexene	C12 H14	NA	NA	135.273	335.408	188.051
1781	9.74	322.251	323.258	15-OxoEDE	C20 H34 O3	52.6	NA	134.373	5.47097	23.8365
144	1.466	117.079	118.086	Valine	C5 H11 N O2	54.6	NA	132.579	252.195	157.454
915	8.487	216.136	239.126	Undecanedioic acid	C11 H20 O4	NA	NA	131.695	7.08099	16.5172
665	1.065	189.1	190.107	1-Carboxyethylvaline	C8 H15 N O4	NA	NA	129.956	78.3725	51.6635
2138	9.694	381.324	382.332	2-Arachidonyl Glycerol ether	C23 H40 O3	56.1	NA	127.835	3.86635	0.956878
182	1.03	125.048	126.055	3-Aminobenzene-1,2-diol	C6 H7 N O2	NA	NA	125.552	683.836	80.345
1328	6.721	266.113	267.12	4-oxododecanedioic acid	C12 H20 O5	71.1	NA	125.217	50.1712	89.0068
612	11.873	182.131	183.138	Methyl 4,8-decadienoate	C11 H18 O2	NA	NA	124.024	3.78819	55.3846
193	5.242	127.1	128.107	Cyclohexanecarboxamide	C7 H13 N O	NA	NA	122.734	69.6922	63.6342
817	1.062	205.095	206.102	2-Acetamido-2,6-dideoxygalactose	C8 H15 N O5	NA	NA	119.286	63.2834	87.1582
1132	12.829	242.204	243.211	10-Propoxydecanoic acid	C13 H26 O3	72.1	NA	119.26	21.6436	15.7779
1311	6.035	264.09	265.097	Diftalone	C16 H12 N2 O2	NA	NA	118.545	2098.96	0.825946
1055	1.064	233.09	234.097	N-(3-Carboxypropanoyl)-5-hydroxynorvaline	C9 H15 N O6	NA	NA	118.114	1509.74	22.6745
17	4.838	85.0529	86.0602	2-Pyrrolidinone	C4 H7 N O	NA	NA	115.647	280.355	141.121
73	8.538	106.078	107.086	Xylene	C8 H10	NA	NA	113.119	333.002	197.55
411	1.552	158.058	176.092	Succinylacetone	C7 H10 O4	NA	NA	111.076	30.2287	5.81908
90	1.112	109.053	110.06	Nicotinyl alcohol	C6 H7 N O	69.4	NA	108.494	1026.34	120.184
427	1.682	161.048	162.055	2,4-Quinolinediol	C9 H7 N O2	67.8	NA	107.967	25.1761	121.836
470	1.587	166.027	167.034	Phthalic acid	C8 H6 O4	64	NA	107.948	6.6459	1084.31
236	1.425	136.039	137.046	Hypoxanthine	C5 H4 N4 O	NA	NA	104.973	17.4985	44.3453
2164	10.261	387.298	388.306	2-Hydroxymyristoylcarnitine	C21 H41 N O5	NA	NA	104.906	11.2305	0.995618
1658	11.614	304.24	305.248	Arachidonic acid	C20 H32 O2	86.8	NA	104.45	2.6858	14.6147
42	1.108	95.0372	96.0445	3-Hydroxypyridine	C5 H5 N O	87.2	NA	103.527	1377.35	95.6058
2199	6.544	396.143	397.15	4,15-Diacetylnivalenol	C19 H24 O9	NA	NA	97.626	0.969404	0.95748
1394	9.403	274.193	275.201	12-Oxo phytodienoic acid	C18 H28 O3	77.8	NA	92.5941	38.8398	188.953
257	2.005	138.032	139.039	4-Hydroxybenzoic acid	C7 H6 O3	81.1	NA	92.0426	47.3845	101.747
1167	1.062	247.106	248.113	Malonylcarnitine	C10 H17 N O6	NA	NA	91.7072	348.553	31.9408
19	1.077	86.0369	87.0442	Crotonic acid	C4 H6 O2	55	NA	90.381	76.1942	43.4013
170	11.603	122.11	123.117	1,2,3,4-Tetramethyl-1,3-cyclopentadiene	C9 H14	75.7	NA	89.8985	326.801	378.263
1557	7.677	292.204	293.211	9,10-Epoxy-10,-octadecatrienoate	C18 H28 O3	NA	NA	88.8945	5.89556	138.719
317	5.47	146.037	147.044	2-Hydroxycinnamic acid	C9 H8 O3	80	NA	85.3781	3647.92	231.926
215	8.241	132.094	133.101	1,2,3,4-Tetrahydronaphthalene	C10 H12	NA	NA	84.8462	901.851	478.987
304	3.888	145.053	146.06	4-Indolecarbaldehyde	C9 H7 N O	85.2	NA	84.5862	127.829	173.497
661	5.032	188.12	189.128	Cyclohexyl phenyl ketone	C13 H16 O	67.3	NA	84.4753	49.1813	314.431
1165	13.395	246.235	247.242	Dodecylbenzene	C18 H30	NA	NA	84.37	111.994	194.004
357	8.021	150.105	151.112	Carvone	C10 H14 O	80.5	NA	84.0581	206.114	63.1631
2473	12.027	509.349	510.356	LPE 20:0	C25 H52 N O7 P	NA	NA	83.8088	31.609	13.1707
803	1.121	203.116	204.123	Acetylcarnitine	C9 H17 N O4	65.5	NA	82.5902	164.472	66.42
89	1.384	109.053	110.06	3-Hydroxy-2-methylpyridine	C6 H7 N O	89.6	NA	80.9396	722.766	71.1064
226	7.293	134.11	135.117	1,2-Diethylbenzene	C10 H14	NA	NA	80.21	1226.54	250.722
891	3.117	213.137	214.144	Ecgonine Ethyl Ester	C11 H19 N O3	NA	NA	78.8534	30.6156	5.15823
283	2.275	141.079	142.087	Ethosuximide	C7 H11 N O2	NA	NA	75.7423	224.543	55.6085
2038	11.371	360.228	361.235	11(12)-DiHET	C20 H34 O4	67.7	NA	73.6018	14.2412	84.5515
417	1.398	159.101	160.108	Creatine ethyl ester	C6 H13 N3 O2	NA	NA	73.0104	25.2562	6.45101
185	1.775	126.043	127.05	Thymine	C5 H6 N2 O2	65.5	70.6	72.9463	44.4339	51.9026
514	9.42	171.162	172.17	Decanamide	C10 H21 N O	86.9	NA	72.434	104.361	172.686
163	5.019	122.037	123.044	4-Hydroxybenzaldehyde	C7 H6 O2	85.4	NA	70.8693	5293.12	482.317
731	1.778	196.038	197.045	4-Hydroxy-benzenepropanedioate	C9 H8 O5	NA	NA	69.8002	7.83593	237.14
1169	1.564	247.142	248.149	3-Hydroxybutyrylcarnitine	C11 H21 N O5	NA	NA	67.1231	53.3696	2.37199
33	0.97	92.0375	110.071	2-Amino-4-methylpyrimidine	C5 H7 N3	79.1	NA	66.8913	2.79625	4.0452
861	4.374	209.106	210.113	Methyltyrosine methyl ester	C11 H15 N O3	NA	NA	66.3245	195.458	2.29175
287	3.392	142.027	143.034	Muconic acid	C6 H6 O4	86.4	NA	63.3487	994.415	106.642
1650	9.72	303.256	304.263	Arachidonoyl amide	C20 H33 N O	76.8	NA	62.0915	3.11073	1.98874
522	1.554	173.048	174.056	1-Nitroso-2-naphthol	C10 H7 N O2	NA	NA	60.1621	19.9354	39.1966
703	4.854	193.074	194.082	3-Methylhippuric acid	C10 H11 N O3	64.7	NA	59.9571	40.6482	54.5956
1069	6.365	234.089	235.097	1'-Acetoxychavicol acetate	C13 H14 O4	NA	NA	58.9965	14.2971	42.1542
916	9.1	216.151	217.159	Turmerone	C15 H20 O	68.9	NA	58.7263	7496.05	367.542
437	6.49	162.068	163.075	4-Methoxycinnamaldehyde	C10 H10 O2	86.4	NA	58.0665	12976.4	461.558
1718	6.775	313.131	314.139	N-Benzoyltyrosine ethyl ester	C18 H19 N O4	NA	NA	58.0136	4.07273	350.252
1196	1.065	251.101	252.108	Muramic acid	C9 H17 N O7	NA	NA	55.2548	261.695	3.83377
86	6.518	108.058	109.065	Cresol	C7 H8 O	NA	NA	54.3827	945.104	943.076
1378	10.61	272.178	273.185	19-Norandrostenedione	C18 H24 O2	87.3	NA	53.9517	65.2476	117.556
647	4.459	187.064	188.071	Indoleacrylic acid	C11 H9 N O2	NA	NA	53.7439	17.2768	1.69195
822	4.374	206.058	207.066	Sinapinic acid	C11 H12 O5	79.5	NA	52.9353	9.73039	21.0241
1306	1.067	263.101	264.108	4-O-Acetyl-N-acetylmannosamine	C10 H17 N O7	NA	NA	52.7695	99.3896	9.58568
366	5.485	152.047	153.055	Vanillin	C8 H8 O3	86	NA	51.9242	9408.93	2223.06
390	1.559	155.095	156.102	Arecoline	C8 H13 N O2	70.5	NA	51.4732	31.8485	52.2316
524	1.559	173.105	174.113	N-Acetylleucine	C8 H15 N O3	53.6	NA	51.2052	35.1089	9.5856
1090	5.274	238.082	239.089	N7-(2-Carbamoyl-2-hydroxyethyl)guanine	C8 H10 N6 O3	NA	NA	50.5382	38.3887	36.7781
326	6.179	146.073	147.081	4-Phenyl-3-buten-2-one	C10 H10 O	83.3	NA	50.235	289.246	294.748
248	4.62	136.1	137.107	2,3,5,6-Tetramethylpyrazine	C8 H12 N2	89.8	NA	49.9804	4258.47	90.453
260	7.825	138.105	139.112	Isophorone	C9 H14 O	78.9	NA	48.71	195.624	411.356
313	1.471	145.11	146.118	4-Trimethylammoniobutanoic acid	C7 H15 N O2	NA	NA	48.4143	478.98	66.7984
46	9.481	96.0577	97.0649	2,5-Dimethylfuran	C6 H8 O	NA	NA	48.4012	311.873	123.829
71	6.079	106.042	107.049	Benzaldehyde	C7 H6 O	NA	NA	48.1351	660.734	210.541
518	8.051	172.11	173.118	9-Oxo-nonanoate	C9 H16 O3	NA	NA	47.9226	3.64043	28.7517
2448	10.446	493.317	494.324	LPC 16:1	C24 H48 N O7 P	NA	NA	47.8487	19.3743	18.3532
958	4.336	221.142	222.149	N,N,O-Tridesmethyltramadol	C13 H19 N O2	NA	NA	47.7145	14.725	83.8965
2013	10.826	354.277	355.284	MG 18:2	C21 H38 O4	NA	NA	47.0966	110.743	25.4363
901	1.065	215.08	216.087	N-Methacryloylglutamic acid	C9 H13 N O5	NA	NA	46.607	497.727	21.9539
222	5.976	134.037	135.044	2-Anisic acid	C8 H8 O3	93.1	NA	46.1086	78.689	3374.7
1599	8.073	296.235	297.243	13-HODE	C18 H32 O3	NA	NA	44.8715	5.21029	8.24209
101	1.67	112.016	113.023	2-Furoic acid	C5 H4 O3	78.7	NA	44.5624	272.927	61.4552
1914	1.12	339.132	340.139	5-Hydroxytryptophol glucuronide	C16 H21 N O7	NA	NA	43.1079	1.86039	58.5666
109	3.262	114.032	115.039	Glutaric anhydride	C5 H6 O3	NA	NA	42.8919	58.3374	74.9211
291	1.666	143.059	144.066	Trimethadione	C6 H9 N O3	NA	NA	42.5756	76.2556	93.5746
475	4.531	166.063	167.071	3-(3-Hydroxyphenyl)propanoic acid	C9 H10 O3	NA	NA	41.9553	55.5416	600.66
1267	11.243	258.183	281.172	Tetradecanedioic acid	C14 H26 O4	NA	NA	40.5174	7.67171	53.9563
515	4.238	172.074	173.081	4-Octenedioic acid	C8 H12 O4	NA	NA	40.2455	68.8795	29.0955
1782	11.067	322.251	323.258	15-Hydroxyeicosatrienoic acid	C20 H34 O3	NA	NA	40.0119	2.34162	10.3571
1900	1.998	338.098	339.105	4-Methylumbelliferyl-aglucopyranoside	C16 H18 O8	60.6	NA	39.6194	36.5029	155.147
430	0.984	161.069	162.076	Aminoadipic acid	C6 H11 N O4	NA	NA	38.9952	23.3306	28.4862
2062	3.762	366.143	367.15	Tryptophan 2-C-mannoside	C17 H22 N2 O7	NA	NA	38.7034	13.6857	1.23053
1672	11.102	306.256	307.263	Dihomo-linolenic acid	C20 H34 O2	NA	NA	38.2968	18.2413	8.72161
807	4.448	204.043	205.05	1,4-Dihydroxy-2-naphthoic acid	C11 H8 O4	NA	NA	37.6306	3.53038	13.5969
1038	10.068	230.152	253.141	Dodecanedioic acid	C12 H22 O4	NA	NA	37.2814	2.10548	8.04526
678	5.231	190.136	191.143	Damascenone	C13 H18 O	NA	NA	37.2317	51.5871	91.1798
697	6.092	192.152	193.159	4-Heptylphenol	C13 H20 O	NA	NA	36.7459	55.334	624.791
243	6.441	136.053	137.06	4-Methoxybenzaldehyde	C8 H8 O2	86.6	NA	36.4812	716.857	1200.25
1575	8.689	294.144	295.152	Puromycin aminonucleoside	C12 H18 N6 O3	NA	NA	36.4543	3.33052	5.3385
749	1.748	198.053	199.06	Vanillylmandelic acid	C9 H10 O5	NA	NA	36.0518	3.04645	97.9182
309	3.239	145.074	146.081	Isobutyrylglycine	C6 H11 N O3	NA	NA	35.8942	54.3316	41.0739
464	1.546	165.043	166.05	Phthalamic acid	C8 H7 N O3	69.4	NA	35.8564	40.8337	129.156
1000	2.188	226.096	227.103	Porphobilinogen	C10 H14 N2 O4	NA	NA	35.8311	23.7605	6.06358
371	9.622	152.12	153.128	Camphor	C10 H16 O	79.4	NA	35.7824	117.121	250.486
413	1.071	158.069	159.077	3-Propoxy-1H-pyrazole-4,5-diol	C6 H10 N2 O3	NA	NA	35.5262	55.8665	86.6233
271	3.757	140.003	141.01	4-Chlorobenzaldehyde	C7 H5 Cl O	NA	NA	35.4643	46.3975	52.6561
1528	9.305	288.245	289.253	Ethylestrenol	C20 H32 O	NA	NA	34.83	22.4929	2.08253
213	8.383	132.058	133.065	Cinnamaldehyde	C9 H8 O	89.8	NA	34.7591	407.013	5548.2
609	5.4	182.085	183.092	Azobenzene	C12 H10 N2	54.9	NA	33.5897	59.7526	26.0341
686	5.707	192.043	193.05	Scopoletin	C10 H8 O4	90.1	NA	33.5863	109.208	555.095
896	7.673	214.063	215.07	2,4-Dihydroxybenzophenone	C13 H10 O3	NA	NA	33.1782	93.4647	17.7829
897	4.646	214.075	215.082	4-(4-Nitrobenzyl)pyridine	C12 H10 N2 O2	NA	NA	32.9606	19.958	2.04746
57	1.056	102.032	103.039	2-Ketobutyric acid	C4 H6 O3	NA	NA	32.3022	13.0073	31.3349
1744	10.457	317.293	318.3	2-Amino-1,3,4-octadecanetriol	C18 H39 N O3	80.7	NA	32.2052	29.6032	656.199
95	1.162	111.032	112.039	Pyrrole-2-carboxylic acid	C5 H5 N O2	80.2	NA	32.0236	302.597	62.2654
1910	12.528	338.246	361.235	14,15-DiHETrE	C20 H34 O4	NA	NA	31.9414	2.30083	10.2902
232	8.155	135.069	136.076	Acetanilide	C8 H9 N O	66.2	NA	31.8417	71.8054	93.5375
265	1.098	139.063	140.071	3-((Aminooxy)methyl)phenol	C7 H9 N O2	NA	NA	31.6594	169.338	27.8303
223	4.268	134.037	135.044	Phthaldialdehyde	C8 H6 O2	70.2	NA	31.5789	38.9235	73.837
948	6.108	220.183	221.19	2-Nonylphenol	C15 H24 O	NA	NA	31.3415	8.31089	41.9059
388	6.334	154.063	155.071	Hydroxytyrosol	C8 H10 O3	NA	NA	31.0834	35.4655	75.6479
1363	4.021	271.084	272.092	4-hydroxy ketorolac	C15 H13 N O4	NA	NA	30.4533	0.387749	34.9108
608	7.57	182.073	183.081	3-Hydroxyfluorene	C13 H10 O	88.2	NA	30.1162	60.7194	73.5488
370	8.519	152.084	153.091	2-Methoxyethyl phenyl ether	C9 H12 O2	NA	NA	29.9324	129.918	46.733
286	1.857	141.116	142.123	3,3,5,5-Tetramethylpyrroline-N-oxide	C8 H15 N O	69.2	NA	29.8528	29.4463	37.4585
532	6.75	174.068	175.076	4-oxo-5-phenylpentanoic acid	C11 H12 O3	77.1	NA	29.7076	1021.07	1033.34
238	1.116	136.052	154.086	Phenylacetic acid	C8 H8 O2	NA	NA	28.763	93.8689	39.3905
192	1.095	127.1	128.107	N-Methylcaprolactam	C7 H13 N O	67.5	NA	28.5974	84.6845	36.9647
168	7.716	122.073	123.081	4-Ethylphenol	C8 H10 O	NA	NA	28.3167	100.448	29.4032
1927	11.791	340.298	341.305	Dihomo-linolenic acid ethyl ester	C22 H38 O2	55.3	NA	28.0967	1.47281	11.4793
224	8.37	134.073	135.08	2,4-Dimethylbenzaldehyde	C9 H10 O	85.3	NA	27.5359	1478.27	10636.1
1223	12.329	253.241	254.248	1-Dodecyl-2-pyrrolidinone	C16 H31 N O	52	NA	27.0085	35.1703	56.407
583	1.627	179.059	180.066	3-Succinoylpyridine	C9 H9 N O3	78.3	NA	27.0009	105.846	55.3748
383	11.239	154.003	155.01	2-Phosphonopropionic acid	C3 H7 O5 P	NA	NA	26.6912	7.40405	10.7768
1043	1.064	231.111	232.118	Suberylglycine	C10 H17 N O5	NA	NA	26.5578	58.1595	52.8841
552	9.744	176.12	177.127	Sedanolide	C12 H18 O2	85.5	NA	26.5439	618.659	141.147
64	10.368	103.1	104.107	2-Amino-3-methyl-1-butanol	C5 H13 N O	NA	NA	26.494	15.21	0.48286
2046	10.934	362.207	363.214	Cortisol	C21 H30 O5	74.4	NA	26.2702	11.7721	14.2866
256	4.017	138.032	139.039	3,4-Dihydroxybenzaldehyde	C7 H6 O3	80.4	NA	26.2263	150.892	638.041
854	1.128	209.069	210.076	Hydroxyphenylacetylglycine	C10 H11 N O4	NA	NA	25.4295	29.4593	31.2267
2592	5.4	610.153	611.161	Quercetin 3-O-rhamnoside-7-O-glucoside	C27 H30 O16	84.9	NA	24.9518	1.55286	26.5469
1163	7.858	246.147	269.136	3-Hydroxydodecanedioic acid	C12 H22 O5	NA	NA	24.2582	2.7477	11.6842
834	5.724	207.09	208.097	N-Acetylphenylalanine	C11 H13 N O3	NA	NA	24.1129	10.5839	105.544
1621	10.867	300.209	301.216	Retinoic acid	C20 H28 O2	NA	NA	23.9472	411.186	33.0684
1001	5.638	226.1	227.107	4-Biphenylylacetic acid methyl ester	C15 H14 O2	NA	NA	23.4805	9.4977	146.427
724	1.12	195.09	196.097	Metyrosine	C10 H13 N O3	NA	NA	23.25	63.2476	33.6551
373	10.07	152.12	153.128	Citral	C10 H16 O	86.9	NA	23.2377	57.9267	49.5136
324	1.075	146.058	147.065	2-Methylglutaric acid	C6 H10 O4	NA	NA	22.6173	15.9689	41.4884
2091	11.312	370.272	371.279	Glycerylmonooleate	C21 H38 O5	NA	NA	22.3729	14.926	10.5148
755	10.671	198.126	199.133	4-(4-Methylcyclohexyl)-4-oxobutanoic acid	C11 H18 O3	NA	NA	22.3125	4.44602	1.63089
156	9.34	120.094	121.101	1,2,4-Trimethylbenzene	C9 H12	NA	NA	21.8256	4154.05	47.4651
614	1.097	183.053	184.061	4-Pyridoxic acid	C8 H9 N O4	NA	NA	21.1948	60.6976	49.7765
1611	10.054	298.251	299.258	12-Hydroxyoctadec-9-enoic acid	C18 H34 O3	NA	NA	21.1172	8.94646	17.9632
656	6.796	188.048	189.055	1-Hydroxy-2-naphthoic acid	C11 H8 O3	NA	NA	20.6654	116.113	23.2862
655	3.866	187.132	188.14	N6-Ethanimidoyllysine	C8 H17 N3 O2	NA	NA	20.6289	33.744	7.8281
893	9.72	213.246	214.253	1-Tetradecylamine	C14 H31 N	87.4	NA	20.5375	147.976	232.682
1617	12.715	299.283	300.29	Palmitoyl ethanolamide	C18 H37 N O2	89.1	NA	20.3674	6.71274	72.5248
273	8.356	140.063	141.07	2,4-Pentadiynylbenzene	C11 H8	NA	NA	19.9141	214.259	57.5428
2079	11.196	368.256	391.246	Cortol	C21 H36 O5	NA	NA	19.8284	4.4442	33.7735
842	9.454	208.11	209.117	2-Methyl-3-methoxy-4-phenylbutyric acid	C12 H16 O3	NA	NA	19.72	13.1277	58.4192
472	10.013	166.063	167.07	Ethyl paraben	C9 H10 O3	80.8	NA	19.679	147.071	161.754
176	5.487	124.053	125.06	4-Methylcatechol	C7 H8 O2	NA	NA	19.3482	1680.86	436.619
431	5.746	161.084	162.092	Tryptophol	C10 H11 N O	NA	NA	19.2273	62.4228	42.5696
175	1.116	124.016	142.05	keto-1,4-benzoquinone	C6 H4 O3	NA	NA	19.1473	302.507	24.0619
376	4.824	153.058	154.065	4-Methoxy-3-pyridineboronic acid	C6 H8 B N O3	54.3	NA	19.1082	23.2982	6.40354
1098	1.102	239.08	240.087	1,4-Bisdesoxycyadox	C12 H9 N5 O	NA	NA	18.9947	19.3191	65.8749
389	5.372	155.074	156.081	2-Phenylpyridine	C11 H9 N	NA	NA	18.3244	81.0037	83.3628
2053	11.12	363.314	364.321	Oleyl anilide	C24 H39 N O	56.6	NA	18.2931	15.6663	0.213145
261	1.385	139.027	140.034	6-Hydroxypicolinic acid	C6 H5 N O3	76.3	NA	18.1531	85.0735	26.9648
570	7.208	178.063	179.071	4-Methoxycinnamic acid	C10 H10 O3	NA	NA	17.8259	72.7299	99.5531
259	4.533	138.069	139.076	Tyrosol	C8 H10 O2	NA	NA	17.768	22.885	79.5826
1838	12.736	330.183	353.172	Dicyclohexyl phthalate	C20 H26 O4	87.8	NA	17.6711	5.07983	27.1083
379	6.19	153.079	154.087	Dopamine	C8 H11 N O2	NA	NA	17.5657	88.4064	24.318
1490	1.397	284.271	285.279	Stearic acid	C18 H36 O2	NA	NA	17.4834	34.0205	422.703
1615	10.615	299.282	300.29	Sphingosine	C18 H37 N O2	NA	NA	17.2126	1.18553	3.29783
938	1.074	219.111	220.118	Pantothenic acid	C9 H17 N O5	NA	NA	16.8623	28.9939	84.179
539	2.988	175.1	176.107	1-Benzoylpyrrolidine	C11 H13 N O	NA	NA	16.8551	13.8604	14.406
711	1.124	194.058	212.092	Ferulic acid	C10 H10 O4	NA	NA	16.7761	86.2245	21.9598
873	1.12	211.085	212.092	3-Methoxytyrosine	C10 H13 N O4	NA	NA	16.7761	86.2245	21.9598
558	1.115	177.079	178.087	Octylphosphonic acid	C8 H19 O3 P	61.6	NA	16.274	9.22407	110.445
1360	4.564	270.126	271.133	3,5,4'-Trimethoxystilbene	C17 H18 O3	NA	NA	16.253	0.551178	130.304
98	5.954	111.069	112.076	N-Vinyl-2-pyrrolidone	C6 H9 N O	87.6	NA	15.8587	73.8879	24.4282
1239	6.159	255.126	256.134	2-Methoxyphenylmetyrapone	C16 H17 N O2	NA	NA	15.7923	8.74636	14.3947
2384	5.4	464.096	465.103	Hyperoside	C21 H20 O12	89.1	NA	15.6099	0.607627	19.0141
600	12.64	180.151	198.185	Laurolactam	C12 H23 N O	85	NA	15.3726	29.5984	30.8548
258	7.881	138.068	139.076	Veratrole	C8 H10 O2	57.2	NA	15.2043	20.5653	19.2545
602	2.842	181.074	182.081	Tyrosine	C9 H11 N O3	NA	NA	14.8293	15.4636	25.8564
676	9.899	190.136	191.143	Heptanophenone	C13 H18 O	67.6	NA	14.4805	277.954	25.2275
1458	1.688	281.113	282.12	2'-O-Methyladenosine	C11 H15 N5 O4	59.5	NA	14.232	10.2951	15.735
406	0.995	157.085	158.093	Arginine	C6 H14 N4 O2	88.1	91	14.123	86.064	11.1969
1503	6.935	286.048	287.055	Luteolin	C15 H10 O6	80.3	NA	13.3952	3.78985	594.946
653	1.859	187.121	188.128	N-Heptanoylglycine	C9 H17 N O3	NA	NA	13.3686	9.52731	6.68462
545	8.321	176.048	177.055	Erythrocentaurin	C10 H8 O3	NA	NA	13.2106	5231.97	72.7894
972	2.116	223.085	224.092	N-Acetyltyrosine	C11 H13 N O4	NA	NA	13.1792	21.2273	3.88437
355	4.295	150.068	151.076	Ethyl benzoate	C9 H10 O2	81.7	NA	13.1179	40.4433	91.0371
590	1.116	180.042	198.076	4-Hydroxyphenylpyruvic acid	C9 H8 O4	NA	NA	13.116	63.9719	48.5538
1097	1.389	239.08	240.087	3-(Benzyloxy)Aspartic Acid	C11 H13 N O5	NA	NA	12.946	15.569	61.9771
819	4.824	205.111	206.118	4-Phenylpiperidine-4-carboxylic acid	C12 H15 N O2	NA	NA	12.6833	18.6256	4.89466
989	1.137	225.064	226.071	Vanilloylglycine	C10 H11 N O5	NA	NA	12.5461	38.1777	30.3407
1686	13.197	308.271	309.279	Eicosadienoic acid	C20 H36 O2	NA	NA	11.9056	1.11643	0.924496
1377	10.179	272.178	273.185	Estradiol	C18 H24 O2	NA	NA	11.7274	121.491	24.7612
1053	9.957	232.183	233.19	Decanophenone	C16 H24 O	74.6	NA	11.4542	35.4786	106.803
445	8.662	162.105	163.112	Valerophenone	C11 H14 O	53.5	NA	10.9003	212.571	125.711
939	3.268	220.058	243.048	3-Hydroxy-3-carboxymethyl-adipic acid	C8 H12 O7	NA	NA	10.7288	255.407	1281.99
1249	9.247	256.183	257.19	17-Deoxyestradiol	C18 H24 O	NA	NA	10.5365	12.1524	17.8571
419	7.859	160.053	161.06	3-Methoxycinnamic acid	C10 H10 O3	88.5	NA	10.2797	965.97	900.904
365	3.866	151.1	152.107	Phenylpropanolamine	C9 H13 N O	NA	NA	10.2424	58.0305	53.1029
1180	1.057	249.121	250.128	1-Deoxy-1-morpholinofructose	C10 H19 N O6	NA	NA	10.1892	14.8228	8.19251
809	6	204.115	205.123	1-Hydroxycyclohexyl phenyl ketone	C13 H16 O2	NA	NA	10.1251	37.3111	65.2924
635	1.618	186.051	187.058	Diphenyl sulfide	C12 H10 S	NA	NA	10.1094	150.333	157.737
441	1.85	162.08	163.087	Norcotinine	C9 H10 N2 O	NA	NA	10.0955	112.944	13.54
1209	8.163	252.209	253.217	7-Hexadecynoic acid	C16 H28 O2	NA	NA	10.0763	1.69311	10.6355
1628	7.279	301.226	302.233	Nonanoylcarnitine	C16 H31 N O4	NA	NA	9.92814	7.08486	2.03981
1822	5.385	329.127	330.134	N-Feruloyloctopamine	C18 H19 N O5	NA	NA	9.81331	8.60465	77.5521
1212	3.879	253.095	254.103	N-lactoyl-Tyrosine	C12 H15 N O5	NA	NA	9.73935	19.0839	1.07059
1280	6.819	259.169	260.176	Primaquine	C15 H21 N3 O	NA	NA	9.71575	0.776492	1.13908
847	4.446	208.122	209.129	Pilocarpine	C11 H16 N2 O2	NA	NA	9.53725	73.0183	9.62942
551	2.895	176.095	177.102	Serotonin	C10 H12 N2 O	NA	NA	9.51555	58.4816	13.4108
572	10.198	178.1	179.107	Butyl benzoate	C11 H14 O2	59.4	NA	9.26765	569.553	45.6436
455	6.043	164.048	165.055	Phenylpyruvic acid	C9 H8 O3	NA	NA	9.23245	71.8223	67.4881
69	6.113	105.058	106.065	2-Vinylpyridine	C7 H7 N	NA	NA	9.1146	45.9558	182.37
684	4.603	191.095	192.102	5-Methoxytryptophol	C11 H13 N O2	NA	NA	8.90066	63.9771	92.5979
448	12.636	162.141	163.148	1,3-Diisopropylbenzene	C12 H18	NA	NA	8.57198	27.1699	20.013
2406	9.19	472.221	473.228	Lexaptepid pegol	C18 H37 N2 O10 P	NA	NA	7.97718	1.28467	1.08158
1871	12.801	334.287	335.295	Docosatrienoic acid	C22 H38 O2	NA	NA	7.94221	3.8921	9.59259
351	6.474	149.085	150.092	2-Aminopropiophenone	C9 H11 N O	NA	NA	7.5689	27.0995	11.793
2348	5.634	448.101	449.108	naringenin-7-O-glucuronide	C21 H20 O11	NA	NA	7.55284	1.35444	12.9252
1086	2.711	237.1	238.108	N-Lactoylphenylalanine	C12 H15 N O4	NA	NA	7.50957	14.9018	9.85329
1730	5.772	316.059	317.066	Isorhamnetin	C16 H12 O7	86.9	NA	7.48407	109.206	224.036
1469	12.507	282.22	283.227	7-Hydroxytestosterone	C19 H28 O3	64.4	NA	7.40111	6.10483	4.37017
350	9.083	149.084	150.091	N-(2,4-Dimethylphenyl)formamide	C9 H11 N O	71.3	NA	7.37324	9.87483	16.04
682	3.854	191.059	192.066	5-Hydroxyindoleacetic acid	C10 H9 N O3	NA	NA	7.30855	58.8291	14.3814
564	4.592	178.027	179.034	Esculetin	C9 H6 O4	88.3	NA	7.26807	2.19928	246.225
506	6.501	170.073	171.081	2-Biphenylol	C12 H10 O	NA	NA	7.26784	29.9927	37.0392
789	6.431	202.1	203.107	Tremetone	C13 H14 O2	NA	NA	7.15459	130.074	167.594
211	3.261	132.042	133.05	Ethylmalonic acid	C5 H8 O4	NA	NA	7.11006	4.86607	21.315
1072	13.029	234.162	235.169	Artemisinic acid	C15 H22 O2	NA	NA	6.94094	48.1483	11.1769
990	4.203	225.1	226.108	Hydroxy Tyrosol -Acetate	C11 H15 N O4	NA	NA	6.74167	20.7192	0.621881
1426	11.994	277.241	278.248	4-(Dodecylamino)Phenol	C18 H31 N O	NA	NA	6.68817	21.6614	17.407
1526	5.884	288.147	289.155	Indole-3-acetylleucine	C16 H20 N2 O3	NA	NA	6.47052	1.87757	2.39658
886	11.238	212.141	213.149	Nontrial	C12 H20 O3	NA	NA	6.38477	6.72085	0.938223
808	4.349	204.09	205.098	Tryptophan	C11 H12 N2 O2	NA	NA	6.38263	20.9548	6.56264
20	8.218	86.037	87.0443	Butyrolactone	C4 H6 O2	NA	NA	6.30186	26.022	9.45814
2603	5.775	624.17	647.159	Isorhamnetin-3-O-neohesperidoside	C28 H32 O16	NA	NA	6.26849	55.9487	38.5996
385	2.75	154.027	155.034	Gentisic acid	C7 H6 O4	NA	NA	6.22962	7.74349	105.823
804	1.636	203.116	204.123	N-Lactoylleucine	C9 H17 N O4	NA	NA	5.96068	14.1733	2.05979
852	6.331	208.147	209.154	4-Heptyloxyphenol	C13 H20 O2	NA	NA	5.79726	60.2938	72.828
1298	6.508	262.111	263.119	9-Hydroxyellipticine	C17 H14 N2 O	NA	NA	5.75446	0.820493	0.603082
1536	3.936	289.153	290.16	3-Methylglutarylcarnitine	C13 H23 N O6	NA	NA	5.66335	14.6574	2.57112
705	9.081	193.11	194.118	4-(Diethylamino)salicylaldehyde	C11 H15 N O2	78.2	NA	5.64759	45.8567	2.09084
1917	7.299	340.131	341.139	Matairesinol	C20 H22 O6	73	NA	5.64332	570.626	1232.74
957	10.568	221.141	222.149	7-(2-aminophenyl)heptanoic acid	C13 H19 N O2	50.4	NA	5.47021	16.5802	39.1426
806	5.277	203.131	204.139	Pyrrolidinopropiophenone	C13 H17 N O	69.5	NA	5.306	338.277	2.06125
1517	12.286	286.23	287.237	Vitamin A	C20 H30 O	NA	NA	5.30123	6.11865	19.2237
947	8.619	220.183	221.19	Caryophyllene oxide	C15 H24 O	89.4	NA	5.1312	198.279	1248.81
483	5.53	167.059	168.066	Pyridoxal	C8 H9 N O3	NA	NA	5.11108	73.9539	5.56671
299	5.833	144.021	145.029	Benzofuran ketone	C9 H4 O2	NA	NA	4.89086	252.38	26.331
1121	6.63	241.111	259.145	Mefenamic acid	C15 H15 N O2	NA	NA	4.83135	23.1433	0.798526
1189	6.646	250.118	251.126	2,6-Diaminopurine 2',3'-dideoxyriboside	C10 H14 N6 O2	NA	NA	4.77461	83.7557	74.9746
983	9.123	224.084	225.091	Flavanone	C15 H12 O2	82.9	51	4.71401	6568.88	115.002
474	8.161	166.063	167.071	3',4'-Dihydroxyphenylacetone	C9 H10 O3	69.7	NA	4.70245	57.9452	1224.77
629	5.03	184.074	185.081	Vanylglycol	C9 H12 O4	NA	NA	4.66515	141.245	180.42
681	13.392	190.172	191.179	2-Methyl-2-phenyl-undecane	C14 H22	NA	NA	4.64113	7.89846	10.15
120	9.084	114.068	115.075	2-Propylacrylic acid	C6 H10 O2	NA	NA	4.63821	5.06948	1.12376
233	9.974	135.105	136.112	2-Isopropylaniline	C9 H13 N	67.6	NA	4.60682	6.20127	6.5933
2232	5.433	408.176	409.184	3,4,15-Triacetoxyscirpenol	C21 H28 O8	NA	NA	4.30588	33.9125	120.802
204	6.103	129.116	130.123	4-Trimethylaminobutyraldehyde	C7 H15 N O	NA	NA	4.27278	20.948	8.80286
189	8.6	126.068	127.076	1-Cyclohexene-1-carboxylic acid	C7 H10 O2	NA	NA	4.268	11.0325	7.98838
603	8.107	181.111	182.118	3-O-Methyl-a-methyldopamine	C10 H15 N O2	NA	NA	4.24268	18.085	3.77426
1779	12.296	322.215	345.204	Decylubiquinone	C19 H30 O4	NA	NA	4.07719	4.59575	7.35173
375	4.496	153.043	154.05	3-Hydroxyanthranilic acid	C7 H7 N O3	NA	NA	4.02096	177.077	3.61
674	4.548	190.111	191.118	Cytisine	C11 H14 N2 O	NA	NA	4.01031	13.356	6.42131
1128	8.3	242.106	243.113	3-Amino-4-methoxybenzanilide	C14 H14 N2 O2	NA	NA	3.72754	5.63537	0.450082
1014	10.637	227.261	228.269	Dodecyltrimethylammonium	C15 H33 N	86.3	NA	3.71882	99.7342	19.8208
505	1.73	170.058	171.065	3,4-Dihydroxyphenylglycol	C8 H10 O4	NA	NA	3.48519	8.51718	64.3816
276	10.558	140.084	141.091	Ethyl sorbate	C8 H12 O2	85.9	NA	3.3464	41.0249	12.7638
1075	7.506	235.121	258.111	2-(3-Phenylpropoxyimino)butanoic acid	C13 H17 N O3	NA	NA	3.3041	1.95814	0.468975
1796	11.1	324.229	325.236	6-Decylubiquinol	C19 H32 O4	NA	NA	3.15925	1.299	4.44851
830	10.94	206.167	207.175	4-(1,1-Dimethylhexyl)phenol	C14 H22 O	NA	NA	3.0911	66.4147	16.2056
1162	4.551	246.137	247.144	Lenticin	C14 H18 N2 O2	NA	NA	3.06198	3.0949	3.17742
1840	11.258	330.277	331.284	MG 16:0	C19 H38 O4	NA	NA	3.01626	11.9519	23.8846
330	9.082	147.068	148.076	5-Methoxyindole	C9 H9 N O	68	NA	2.95681	12.1602	1.02907
1048	3.563	231.147	232.155	Butyrylcarnitine	C11 H21 N O4	NA	NA	2.94218	47.496	11.2665
607	6.64	182.058	183.066	Homovanillic acid	C9 H10 O4	NA	NA	2.89415	7.24084	158.19
1415	12.296	276.173	277.18	Gingerol	C17 H26 O4	79.1	NA	2.88027	7.4719	4.56628
416	3.985	159.09	182.079	2-Methylbutyrylglycine	C7 H13 N O3	NA	NA	2.84636	26.4209	1.65628
2025	9.845	358.212	359.219	Cannabidiolic acid	C22 H30 O4	61.2	NA	2.78541	37.1239	433.195
1770	11.542	321.267	322.274	Linolenoyl ethanolamide	C20 H35 N O2	NA	NA	2.77966	2.88871	5.47219
538	8.335	175.1	176.107	4-Dimethylaminocinnamaldehyde	C11 H13 N O	71.4	NA	2.63437	27.0989	5.8787
1670	9.773	306.183	307.19	Diethyl hexyl phthalic acid	C18 H26 O4	NA	NA	2.53335	46.0007	7.21547
1100	4.256	239.116	240.123	Methyldopate	C12 H17 N O4	NA	NA	2.52434	132.874	28.1698
126	5.93	116.048	117.055	Ketoisovaleric acid	C5 H8 O3	NA	NA	2.46337	15.9318	19.2006
670	5.929	190.084	213.073	3-Hydroxysuberic acid	C8 H14 O5	NA	NA	2.43821	898.256	17.6527
490	4.491	168.042	169.05	Homogentisic acid	C8 H8 O4	NA	NA	2.42259	438.219	228.971
5	7.503	72.0214	73.0286	Pyruvaldehyde	C3 H4 O2	NA	NA	2.36259	49.5047	2.26021
816	2.692	205.074	206.082	Indolelactic acid	C11 H11 N O3	NA	NA	2.33808	55.905	16.0672
1786	1.388	323.122	324.129	pyroglutamyl-histidyl-glycine	C13 H17 N5 O5	NA	NA	2.14364	21.1272	0.966752
557	9.266	177.079	178.086	5-Hydroxytryptophol	C10 H11 N O2	NA	NA	2.00621	4.22242	29.0792
562	9.063	177.115	178.123	4-(Diethylamino)benzaldehyde	C11 H15 N O	64.1	NA	1.96209	3.50303	0.887128
1138	11.39	243.199	244.206	N-(1-Allylcyclohexyl)-N-phenethylamine	C17 H25 N	61.7	NA	1.96161	52.8189	70.2939
396	3.369	156.006	157.013	2,5-Furandicarboxylic acid	C6 H4 O5	NA	NA	1.94228	13.5097	12.3711
1832	6.096	330.147	331.154	Gibberellin A5	C19 H22 O5	NA	NA	1.93638	37.8156	130.782
890	5.208	213.101	214.108	kainic acid	C10 H15 N O4	NA	NA	1.88596	73.8715	5.14626
2415	9.652	477.331	478.338	Hexosylsphingosine	C24 H47 N O8	NA	NA	1.86507	22.4141	4.6883
1546	12.44	290.225	291.232	5-Dihydrotestosterone	C19 H30 O2	67	NA	1.85892	6.50291	19.2996
715	7.996	194.095	195.102	Butylparaben	C11 H14 O3	NA	NA	1.83957	48.102	60.6866
1365	1.396	271.106	289.139	4-Aminophenylmannoside	C12 H17 N O6	NA	NA	1.81685	163.792	1.13303
563	3.822	178.027	179.034	Ninhydrin	C9 H6 O4	NA	NA	1.78906	8.13079	17.5898
534	5.578	174.116	175.123	Methyltryptamine	C11 H14 N2	61.5	NA	1.77043	2.26578	1.30665
1828	6.963	330.11	331.118	Acetylshikonin	C18 H18 O6	NA	NA	1.70063	29.8426	170.065
1637	6.302	302.079	303.086	Hesperetin	C16 H14 O6	NA	NA	1.64019	62.0202	95.1066
1383	4.89	273.1	274.108	Thyronine	C15 H15 N O4	NA	NA	1.6025	3.2333	2.99791
699	7.033	193.074	194.081	Phenylacetylglycine	C10 H11 N O3	NA	NA	1.46559	52.3073	9.36042
638	4.591	186.09	204.124	1-Methylcyclohexane-1,2-dicarboxylic acid	C9 H14 O4	NA	NA	1.42198	9.65221	1.77083
2260	11.555	418.233	419.241	Phenylalanyl-prolyl-arginine	C20 H30 N6 O4	NA	NA	1.39893	4.70819	54.7571
1052	1.915	232.106	233.114	Glutamyl-2-aminobutyric acid	C9 H16 N2 O5	NA	NA	1.36611	116.653	1.15147
2549	13.758	560.371	561.378	Vitamin D3 glucosiduronate	C33 H52 O7	NA	NA	1.27743	0.702028	0.755092
1105	10.142	239.152	240.16	Isoetharine	C13 H21 N O3	NA	NA	1.27346	2.23671	0.366609
840	6.34	208.074	209.081	3-(3,4-dimethoxyphenyl)prop-2-enoic acid	C11 H12 O4	74.8	76.2	1.25777	25.9957	707.756
943	2.003	220.095	243.084	1,2-O-Isopropylideneglucofuranose	C9 H16 O6	NA	NA	1.24669	40.2716	119.167
399	3.262	156.042	157.05	2,3-Methyleneglutaric acid	C7 H8 O4	NA	NA	1.24248	25.8123	109.264
469	4.73	165.116	166.123	Perillartine	C10 H15 N O	73.5	NA	1.15642	56.1749	1.09951
936	7.784	218.106	219.113	N-Acetylserotonin	C12 H14 N2 O2	NA	NA	1.05461	3.91045	0.553525
1476	10.405	283.121	284.128	N-(3-Phenoxycinnamyl)acetohydroxamic acid	C17 H17 N O3	NA	NA	1.03402	5.63608	0.212862
1314	4.777	264.112	265.119	Acetyl-N-formyl-5-methoxykynurenamine	C13 H16 N2 O4	NA	NA	0.999316	28.5856	6.88005
2305	14.626	431.34	432.347	Peimine	C27 H45 N O3	NA	NA	0.970451	0.0350988	0.195167
782	7.301	201.137	202.144	Capryloylglycine	C10 H19 N O3	NA	NA	0.926814	6.51882	1.87684
1487	11.739	284.178	285.185	Methyltrienolone	C19 H24 O2	NA	NA	0.899079	89.2756	92.5087
641	5.627	186.126	187.133	10-Hydroxy-2-decenoic acid	C10 H18 O3	NA	NA	0.896048	0.93957	7.62228
1668	5.265	306.159	307.166	Inproquone	C16 H22 N2 O4	NA	NA	0.89464	1.01413	6.10721
1953	4.495	346.125	347.132	Chlorproethazine	C19 H23 Cl N2 S	52.7	NA	0.870756	2.07559	9.73696
1513	4.1	286.153	287.161	16-Hydroxyestrone	C18 H22 O3	51	NA	0.85532	2.81339	2.8645
831	8.693	207.09	208.097	4-morpholinobenzoic acid	C11 H13 N O3	52.6	NA	0.812858	6.88567	1.94062
529	3.261	174.053	175.06	Shikimic acid	C7 H10 O5	NA	NA	0.786558	6.01545	12.4629
1548	13.598	290.261	291.268	Geranylgeranyl alcohol	C20 H34 O	NA	NA	0.780001	1.18055	1.98539
580	6.859	179.058	180.066	Hippuric acid	C9 H9 N O3	NA	NA	0.766001	60.0673	2.08117
1558	14.316	292.276	293.284	N,N-Dimethylsphingosine	C20 H41 N O2	76.4	NA	0.744174	2.82669	2.96628
606	3.333	182.058	183.066	Ethyl protocatechuate	C9 H10 O4	51.1	NA	0.740486	0.923903	135.641
1406	7.763	276.121	299.11	Triethyl citrate	C12 H20 O7	NA	NA	0.714505	13.5134	6.00913
525	4.836	173.106	196.095	Hexanoylglycine	C8 H15 N O3	NA	NA	0.704646	50.6718	5.97402
1111	6.251	240.098	241.105	3-(3,4,5-trimethoxyphenyl)propanoic acid	C12 H16 O5	59.2	NA	0.698382	15.9844	1.79496
1538	4.601	290.088	291.095	Indole-3-acetylaspartic acid	C14 H14 N2 O5	56.7	NA	0.663977	151.071	1.43648
1140	7.826	244.074	245.081	4-(4-Hydroxyphenoxy)phenylacetic acid	C14 H12 O4	NA	NA	0.658478	654.519	7.07866
622	3.372	184.037	185.045	3,4-Dihydroxymandelic acid	C8 H8 O5	NA	NA	0.635449	56.8549	19.5237
967	5.287	222.137	223.145	3-Hydroxymonoethylglycinexylidide	C12 H18 N2 O2	NA	NA	0.633245	5.16952	0.992506
533	7.5	174.09	197.079	Suberic acid	C8 H14 O4	NA	NA	0.612176	166.657	0.667267
1514	11.764	286.191	287.198	Androstenedione	C19 H26 O2	72.8	NA	0.561984	15211.3	10.4891
1095	4.355	238.143	239.151	Pirimicarb	C11 H18 N4 O2	NA	NA	0.556727	0.446055	0.689021
1016	4.684	228.061	229.069	N-(cyclopropylmethyl)-N'-phenylurea	C11 H14 N2 O	56.2	NA	0.5297	115.852	0.80804
2331	12.833	436.335	437.342	Demethylphylloquinone	C30 H44 O2	NA	NA	0.498539	118.152	12.4577
1495	9.327	285.136	286.144	Piperine	C17 H19 N O3	92.9	NA	0.478364	100.319	19454.5
2240	11.323	409.298	410.306	Veratramine	C27 H39 N O2	57.5	NA	0.465095	20.3233	36.1938
1460	7.983	281.127	282.134	3-(3-Hydroxy-4-pivaloyloxyphenyl)alanine	C14 H19 N O5	NA	NA	0.445192	1.9219	10.7685
1877	5.285	336.082	337.089	Chlorogenic acid	C16 H18 O9	59.4	NA	0.439388	376.605	309.557
2068	6.893	367.142	368.149	Corynoline	C21 H21 N O5	NA	NA	0.407444	123.212	37.9271
982	10.612	223.194	224.201	N-(2-methylpropyl)deca-2,4-dienamide	C14 H25 N O	88.4	NA	0.406244	17.2516	112.086
2370	9.131	454.197	455.204	Obacunone	C26 H30 O7	74.4	NA	0.394674	7.84154	226.396
2114	6.452	376.153	399.142	Adenosylmethionine	C15 H22 N6 O5 S	63.9	NA	0.382593	15.2244	173.285
2467	10.568	506.221	529.21	Demethylasterriquinone B1	C32 H30 N2 O4	NA	NA	0.37418	2.4121	1383.84
1521	9.301	287.152	288.159	Galantamine	C17 H21 N O3	NA	NA	0.357701	4.73213	596.067
1860	9.134	334.189	335.197	Proglumide	C18 H26 N2 O4	NA	NA	0.345426	6.26662	0.42635
1743	10.571	317.16	318.168	N-Methylscopolamine	C18 H23 N O4	54.9	NA	0.338025	14.5123	1.68263
584	7.41	179.059	180.066	4-Acetamidobenzoic acid	C9 H9 N O3	62.9	NA	0.323141	3.39922	1.06319
2073	9.379	368.126	369.133	Curcumin	C21 H20 O6	92.6	NA	0.318265	38112.3	332.149
1268	6.393	258.195	259.202	Leucylleucine methyl ester	C13 H26 N2 O3	NA	NA	0.31784	0.704469	0.7739
1263	9.373	258.089	259.097	Luvangetin	C15 H14 O4	63.4	NA	0.274558	355.47	14.0265
2150	8.644	384.121	385.128	Licopyranocoumarin	C21 H20 O7	NA	NA	0.271949	8602.95	67.8286
1358	8.665	270.089	271.097	4-O-Methylpinosylvic acid	C16 H14 O4	68.5	NA	0.263488	339.117	33.4437
1772	8.476	322.121	323.128	Neobavaisoflavone	C20 H18 O4	NA	NA	0.246561	2339.31	78.5966
2205	12.773	397.225	398.233	Drotaverine	C24 H31 N O4	NA	NA	0.219014	9.78816	19.4068
2041	9.58	360.303	361.31	5-Cholanic acid	C24 H40 O2	NA	NA	0.181267	2.56668	32.679
2393	12.263	466.342	467.35	Vitamin K1 2,3-epoxide	C31 H46 O3	NA	NA	0.0488638	1.03574	0.136226
