# Supplementary material for: The ex vivo effects of ethanolic extractions of black cumin seed, turmeric root, and Ceylon cinnamon bark on the human gut microbiota
Source: PLoS One. 2025 Dec 4;20(12):e0334824. doi: 10.1371/journal.pone.0334824 (PMC12677443; doi:10.1371/journal.pone.0334824)
Supplement: S2 Table — (XLSX) [file pone.0334824.s007.xlsx]

## Sheet: Supplementary Table 2
No	RT [min]	Molecular Weight	m/z	Name	Formula	mzCloud Best Match	mzVault Best Match	BCE	TRE	CCE
1678	1.075	342.117	341.11	Trehalose	C12 H22 O11	91.1	95	88677.5	20508	867.014
2870	10.656	572.298	571.29	LPI 16:0	C25 H49 O12 P	NA	NA	55198	221.576	2332.99
2935	10.297	596.297	595.29	LPI 18:2	C27 H49 O12 P	NA	NA	53023.6	3385.11	506.772
2614	1.09	504.17	503.163	Raffinose	C18 H32 O16	88.3	92.3	36462.8	116.492	504.5
1282	11.058	296.236	295.228	13-HODE	C18 H32 O3	85.1	NA	16589.5	331.32	3319.26
1437	9.863	314.246	313.239	12(13)-DiHOME	C18 H34 O4	92.4	NA	13914.2	66.0519	788.412
1272	11.18	294.22	293.213	13-HOTrE	C18 H30 O3	86.6	NA	13331.7	485.211	9011.95
354	3.581	158.085	203.083	2,3-Dimethylquinoxaline	C10 H10 N2	70.5	NA	12737.2	122.172	11.5187
2502	10.219	477.286	476.279	1-linoleoyl-sn-glycero-3-phosphoethanolamine	C23 H44 N O7 P	NA	NA	12731.7	254.844	221.342
2944	11.116	598.313	597.306	LPI 18:1	C27 H51 O12 P	NA	NA	9955.65	411.846	242.203
285	1.077	150.053	195.051	Lyxose	C5 H10 O5	88.1	NA	8388.3	1546.76	13968.4
597	1.059	196.059	195.052	Gluconic acid	C6 H12 O7	91.3	95.5	8388.3	1546.76	13968.4
1168	13.411	280.241	279.233	Linoleic acid	C18 H32 O2	82.1	NA	7462.23	971.964	1612.04
14	1.187	83.0376	128.036	4-Oxoproline	C5 H7 N O3	78.2	NA	5459.21	2654.19	519.885
228	4.178	138.032	137.025	2,5-Dihydroxybenzaldehyde	C7 H6 O3	88.7	NA	5060.73	1601.1	37769.3
554	6.324	188.106	187.098	Azelaic acid	C9 H16 O4	87.6	87.8	4703.96	31.5937	2951.99
688	7.808	208.111	207.103	2-Methyl-3-methoxy-4-phenylbutyric acid	C12 H16 O3	NA	NA	4510.3	402.532	46.3136
43	4.179	94.0422	93.0349	Phenol	C6 H6 O	90	NA	4373.84	1490.46	2196.77
146	2.058	119.074	164.072	Phenylalanine	C9 H11 N O2	90	NA	4308.22	2749.97	4398.52
1283	11.854	296.236	295.229	9,10-dihydroxy-octadecenoic acid	C18 H34 O4	79.8	NA	4036.92	158.498	1445.4
229	1.752	138.032	137.025	3-Hydroxybenzoic acid	C7 H6 O3	92.3	NA	3917.65	60.9018	263.215
2280	11.24	434.244	433.237	1-linoleyl-sn-glycerol 3-phosphate	C21 H39 O7 P	NA	NA	3349.18	1782.5	2349.96
838	7.289	230.062	229.055	thymol sulfate	C10 H14 O4 S	NA	NA	3101.67	4.96715	203.932
495	1.086	180.064	179.057	Mannose	C6 H12 O6	90.1	NA	2935.82	1472.87	1742.23
183	4.253	128.084	127.077	Cyclopentylacetic acid	C7 H12 O2	64	NA	2846.03	4.9838	75.1744
584	4.454	194.058	239.057	Ferulic acid	C10 H10 O4	80.8	57.9	2737.59	22.2289	669.943
513	1.037	182.08	181.072	Iditol	C6 H14 O6	84.4	NA	2637.55	319.541	1073.85
2251	2.15	432.128	431.121	Asperulosidic acid	C18 H24 O12	64.3	NA	2264.76	0.552172	952.206
864	7.814	234.09	233.083	1'-Acetoxychavicol acetate	C13 H14 O4	NA	NA	2263.19	1300.4	7.6701
31	1.132	88.0165	133.015	Pyruvic acid	C3 H4 O3	93.4	NA	1948.6	7049.36	11072.6
757	2.454	219.111	218.104	Pantothenic acid	C9 H17 N O5	88.6	NA	1825.15	33.2528	173.15
1333	4.744	302.116	301.109	Isomucronulatol	C17 H18 O5	NA	NA	1774.99	0.311339	153.202
937	5.512	246.057	245.05	3-(4-Methoxyphenyl)propyl hydrogen sulfate	C10 H14 O5 S	NA	NA	1704.47	40.5972	179.079
1185	1.457	283.092	282.085	Guanosine	C10 H13 N5 O5	82.3	NA	1462.74	154.751	44.1627
1183	14.097	282.256	281.249	Oleic acid	C18 H34 O2	79	NA	1443.08	205.286	636.469
2395	10.584	453.287	452.279	Glycerophospho-N-palmitoyl ethanolamine	C21 H44 N O7 P	90.2	NA	1328.43	19.6981	82.0438
2855	11.504	567.355	566.348	1-Heneicosanoyl-glycero-3-phosphoserine	C27 H54 N O9 P	NA	NA	1283.9	67.3778	29.5637
1786	4.106	356.112	355.105	Gentiopicroside	C16 H20 O9	NA	NA	1249.97	12.7864	35.5843
907	1.841	242.091	241.084	Thymidine	C10 H14 N2 O5	NA	NA	1190.51	67.2906	55.3113
255	3.588	143.074	142.067	1-Naphthylamine	C10 H9 N	NA	NA	1163.65	9.14485	5.79018
384	1.09	164.069	209.067	Fucose	C6 H12 O5	NA	NA	1119.22	361.622	626.909
696	1.098	210.075	209.067	Glycero-galacto-heptose	C7 H14 O7	NA	NA	1119.22	361.622	626.909
1963	10.554	382.213	381.206	1-Myristoyl-sn-glycerol 3-phosphate	C17 H35 O7 P	NA	NA	1083.54	47.9587	45.2164
391	3.803	166.027	165.02	Terephthalic acid	C8 H6 O4	88.5	70.7	1056.62	45.3233	128.269
59	1.131	97.9677	96.9604	Sulfate	H2 O4 S	NA	NA	993.43	445.544	3235.84
2623	10.975	505.318	504.31	PC 17:2	C25 H48 N O7 P	NA	NA	985.598	288.323	39.7659
2138	11.895	410.244	409.237	1-Palmitoyl lysophosphatidic acid	C19 H39 O7 P	NA	NA	983.815	595.552	2318.51
252	1.695	143.059	142.051	Trimethadione	C6 H9 N O3	NA	NA	954.683	264.823	151.416
135	1.552	118.027	117.02	Succinic acid	C4 H6 O4	83.8	76.5	949.537	7004.05	2017.84
851	7.175	232.074	231.067	Naphthoxylactic acid	C13 H12 O4	NA	NA	939.99	97.5611	4.16268
461	5.634	174.09	173.083	Suberic acid	C8 H14 O4	88.4	NA	928.231	63.1373	473.138
2530	11.433	481.318	480.31	LPC 15:0	C23 H48 N O7 P	NA	NA	873.885	116.09	98.4859
395	1.067	166.048	165.041	7-Methylxanthine	C6 H6 N4 O2	51	NA	869.855	1273.71	1901.63
1631	9.866	336.229	381.227	15-HpETE	C20 H32 O4	66.3	NA	853.447	4.28347	104.329
994	13.947	256.241	255.233	Ethyl myristate	C16 H32 O2	74.2	NA	829.204	110.072	626.154
486	3.366	179.059	178.052	Hippuric acid	C9 H9 N O3	86.1	NA	823.286	12.258	269.639
39	1.42	90.032	89.0247	Lactic Acid	C3 H6 O3	84.7	NA	765.759	1844.89	720.902
77	1.085	102.032	101.025	2-Oxobutyric acid	C4 H6 O3	61.8	NA	764.057	329.269	951.615
1519	4.483	326.101	325.094	Bilobalide	C15 H18 O8	NA	NA	759.616	22.672	76.8416
1453	2.814	316.117	315.109	vanilloloside	C14 H20 O8	NA	NA	759.143	36.2864	148.699
920	1.408	244.07	243.063	Uridine	C9 H12 N2 O6	72.6	NA	748.992	158.501	116.964
777	5.588	222.09	267.088	Monoisobutyl phthalic acid	C12 H14 O4	NA	NA	737.916	410.603	60.0836
120	1.103	114.032	113.025	Glutaric anhydride	C5 H6 O3	NA	NA	719.118	303.68	606.919
1463	10.558	316.262	315.255	2,3-Dihydroxypropyl pentadecanoate	C18 H36 O4	NA	NA	718.512	26.7106	754.174
2959	5.402	610.155	609.147	Rutin	C27 H30 O16	82.4	NA	710.046	95.7338	833.01
215	1.07	136.038	135.03	Threonic acid	C4 H8 O5	76.2	85.3	648.008	700.89	1055.2
1	1.124	72.0214	71.0141	Acrylic acid	C3 H4 O2	89.9	NA	641.694	560.292	1142.02
17	1.145	84.0217	129.02	Itaconic acid	C5 H6 O4	78.2	84.2	641.121	124.523	2311.79
170	1.166	125.999	124.992	Ethyl hydrogen sulfate	C2 H6 O4 S	NA	NA	636.012	68.1359	1189.22
1254	4.99	294.096	293.089	6-tuliposide B	C11 H18 O9	NA	NA	630.093	1.20741	193.316
178	6.384	126.105	125.098	2-Octenal	C8 H14 O	NA	NA	628.482	14.2232	376.068
124	1.131	116.011	115.004	Fumaric acid	C4 H4 O4	75	NA	609.675	2196.01	4109.99
1193	7.585	286.049	285.041	Luteolin	C15 H10 O6	79.6	92.8	604.963	6.71037	196.261
266	3.927	145.053	144.046	4-Indolecarbaldehyde	C9 H7 N O	82.9	NA	595.8	164.165	451.933
330	2.81	154.063	153.056	Hydroxytyrosol	C8 H10 O3	NA	NA	553.995	41.9117	158.741
441	5.88	172.111	217.109	Butyl levulinate	C9 H16 O3	NA	NA	551.818	37.509	1148.16
1203	10.402	286.215	285.208	Hexadecanedioic acid	C16 H30 O4	85.4	NA	539.718	21.5278	372.068
214	1.139	135.069	180.067	Tyrosine	C9 H11 N O3	86.5	NA	534.674	90.5665	111.894
1411	9.452	312.231	311.224	9-HpODE	C18 H32 O4	70	NA	526.862	57.6094	653.58
1073	1.081	268.08	267.073	Fructose lactate	C9 H16 O9	NA	NA	519.91	171.314	784.864
1448	1.73	316.08	315.073	Ginnalin B	C13 H16 O9	NA	NA	519.264	4.89868	90.5502
859	2.414	233.984	232.977	Protocatechuic acid 3-O-sulfate	C7 H6 O7 S	NA	NA	517.469	0.419755	229.033
158	5.046	122.037	121.03	Benzoic acid	C7 H6 O2	90.2	84.8	509.869	49513.5	2350.7
212	1.465	135.055	134.048	Adenine	C5 H5 N5	87.9	NA	489.626	73.0652	96.2531
193	4.319	130.064	175.062	3-Methyl-2-oxovaleric acid	C6 H10 O3	NA	NA	478.139	508.198	2296.22
473	4.309	176.069	175.062	2-Isopropylmalic acid	C7 H12 O5	92.2	NA	478.139	508.198	2296.22
276	1.077	147.054	146.046	Glutamic acid	C5 H9 N O4	87	NA	477.18	145.656	6.46571
325	1.651	154.027	153.02	Gentisic acid	C7 H6 O4	80.5	71.6	453.024	23.4163	160.435
206	1.625	134.058	133.051	2,3-Dihydroxypropyl acetate	C5 H10 O4	NA	NA	448.69	212.864	558.955
731	6.133	216.137	261.135	Undecanedioic acid	C11 H20 O4	NA	NA	447.527	4.61628	215.041
1023	6.086	262.142	261.135	5,8,12-Trihydroxy-2-oxododecanoic acid	C12 H22 O6	NA	NA	447.527	4.61628	215.041
321	2.799	154.027	153.02	Protocatechuic acid	C7 H6 O4	89.3	88.3	436.284	761.519	14981.4
822	7.588	228.137	227.13	Traumatic acid	C12 H20 O4	NA	NA	429.664	13.5292	50.5721
413	2.304	168.043	167.036	Isovanillic acid	C8 H8 O4	85	NA	421.9	188.574	4742.42
164	2.833	124.053	123.046	3-Hydroxybenzyl alcohol	C7 H8 O2	87.5	NA	416.894	28.152	265.585
198	1.03	132.054	131.047	Asparagine	C4 H8 N2 O3	72.7	NA	396.424	224.749	6.57644
934	2.516	245.984	244.977	sulfoisophthalic acid	C8 H6 O7 S	NA	NA	396.372	0.440658	2.3086
85	1.096	106.027	105.02	2,3-Dihydroxypropanoic acid	C3 H6 O4	89.7	92	394.113	769.971	333.844
806	6.488	226.121	225.114	1,3-Butyleneglycol dimethacrylate	C12 H18 O4	NA	NA	390.704	86.8813	222.992
636	6.083	202.064	247.062	Phenolate oxygen	C12 H10 O3	NA	NA	365.554	44.4431	6.90081
122	1.044	115.064	160.062	Proline	C5 H9 N O2	NA	NA	364.504	171.592	37.286
145	1.055	119.059	118.051	Homoserine	C4 H9 N O3	72	NA	359.563	91.3276	30.6545
1684	10.828	342.278	341.271	1,2-Ethanediol monoricinoleate	C20 H38 O4	NA	NA	357.981	1.45062	13.9857
315	1.485	153.043	152.036	3-Hydroxyanthranilic acid	C7 H7 N O3	NA	NA	356.991	26.4618	15.574
1899	4.877	372.107	371.1	Dihydroferulic acid 4-O-glucuronide	C16 H20 O10	NA	NA	349.739	30.8621	5.80129
1474	11.069	318.218	363.216	5-HEPE	C20 H30 O3	NA	NA	345.547	18.2069	482.848
414	5.847	168.043	167.036	2,4,6-Trihydroxyacetophenone	C8 H8 O4	78.6	NA	345.269	41.2351	41.7856
82	1.115	104.011	103.004	Malonic acid	C3 H4 O4	90.1	NA	334.715	98.8268	607.035
367	1.418	161.069	160.062	Aminoadipic acid	C6 H11 N O4	NA	NA	332.276	57.7949	62.6093
372	1.604	162.053	161.046	2-Hydroxyadipic acid	C6 H10 O5	NA	NA	331.132	237.814	759.292
6	1.555	74.037	73.0297	Propionic acid	C3 H6 O2	NA	NA	324.955	2744.07	720.738
189	1.466	129.08	174.078	Pipecolic acid	C6 H11 N O2	NA	NA	315.673	49.1556	23.5683
102	1.631	110.037	109.03	Resorcinol	C6 H6 O2	90.9	54.1	295.797	15.6097	2304.22
399	4.312	166.064	165.056	3-(4-Hydroxyphenyl)propionic acid	C9 H10 O3	64	NA	286.935	41.5656	217.042
397	4.193	166.064	165.056	3-Methoxyphenylacetic acid	C9 H10 O3	51.6	NA	286.935	38.5716	66.2291
270	1.134	146.023	191.021	Diallyl disulfide	C6 H10 S2	NA	57.3	279.241	213.245	8553.65
573	1.158	192.028	191.02	Citric acid	C6 H8 O7	NA	77.9	279.241	213.245	8553.65
639	7.059	202.121	201.114	3-tert-Butyladipic acid	C10 H18 O4	82.4	NA	260.739	27.3864	888.584
364	4.721	160.074	159.067	Pimelic acid	C7 H12 O4	82.4	NA	257.069	55.195	183.962
1639	1.121	338.086	337.079	Ascorbic acid 2-glucoside	C12 H18 O11	NA	NA	248.533	11.0816	96.8543
1146	12.793	278.225	277.218	Oleic acid alkyne	C18 H30 O2	83.9	NA	243.234	237.71	304.504
782	4.4	224.069	223.062	Sinapinic acid	C11 H12 O5	90.8	93.3	231.856	29.5378	39.0686
239	1.598	139.027	138.02	4-Nitrophenol	C6 H5 N O3	NA	NA	230.677	56.7464	235.101
21	1.147	86.037	85.0298	Crotonic acid	C4 H6 O2	91.8	NA	226.908	141.16	1283.28
1806	1.061	358.112	357.105	Lactobionic acid	C12 H22 O12	NA	NA	226.461	24.237	196.667
9	1.034	79.9665	78.9592	Chlorocarbonic acid	C H Cl O2	NA	NA	225.638	340.756	3281.19
225	4.317	137.048	136.041	3-Pyridylacetic acid	C7 H7 N O2	75.4	NA	223.526	238.771	30.5524
296	7.285	150.105	149.098	4-tert-butylphenol	C10 H14 O	82.7	NA	220.363	13.6766	20.8374
1416	8.839	312.231	311.224	6,8-Dihydroxy-9,12-octadecadienoic acid	C18 H32 O4	64.4	NA	217.766	6.01849	299.3
697	7.891	210.08	209.073	1-Methoxyphenazine	C13 H10 N2 O	NA	NA	216.131	5.2894	2.32981
1058	10.162	266.156	265.148	Dodecyl sulfate	C12 H26 O4 S	89.4	NA	209.631	1100.8	2279.14
493	4.416	180.043	179.036	Caffeic acid	C9 H8 O4	89	NA	183.919	27.1584	101.956
148	5.539	120.058	119.051	Phenylacetaldehyde	C8 H8 O	86.2	NA	183.589	27680	468.877
337	1.406	155.059	200.057	methoxycatecholamine	C7 H9 N O3	NA	NA	183.502	219.06	111.904
556	3.934	189.043	188.036	Kynurenic acid	C10 H7 N O3	81.6	NA	181.792	8.13053	38.4845
165	1.754	124.053	123.046	4-Methylcatechol	C7 H8 O2	NA	NA	180.152	94.45	289.765
1406	10.596	312.177	311.169	4-Undecylbenzenesulfonic acid	C17 H28 O3 S	NA	NA	179.976	2248.86	4533
599	4.5	196.074	195.067	2-Hydroxy-4-(4-hydroxyphenyl)butanoic acid	C10 H12 O4	75.5	NA	179.783	192.24	395.577
381	4.529	164.048	163.041	3-Coumaric acid	C9 H8 O3	77.8	NA	169.886	90.1541	65.4016
465	1.188	175.085	174.078	Dimethyl 2-aminopentanedioate	C7 H13 N O4	NA	NA	168.179	79.042	12.4338
307	4.663	152.048	151.041	2-Anisic acid	C8 H8 O3	54.9	71.1	165.159	374.783	635.939
96	2.799	110.037	109.03	Catechol	C6 H6 O2	92.4	91.9	161.438	300.246	5906.36
882	2.046	237.101	236.093	N-Lactoylphenylalanine	C12 H15 N O4	NA	NA	161.343	41.9572	3.76794
256	1.525	143.095	188.093	2-Aminooctanedioic acid	C8 H15 N O4	82.4	NA	161.256	30.5615	3.40242
474	5.916	176.106	175.098	Cladinose	C8 H16 O4	NA	NA	161.141	23.9145	453.022
220	4.312	136.053	135.046	4-Toluic acid	C8 H8 O2	73.3	NA	158.076	64.3207	256.572
769	1.091	221.09	220.083	2'-Deoxysepiapterin	C9 H11 N5 O2	NA	NA	155.805	24.6556	56.3842
81	1.049	103.064	102.056	3-Aminoisobutyric acid	C4 H9 N O2	79.2	NA	154.626	66.0922	46.3859
308	1.087	152.069	151.062	Ribitol	C5 H12 O5	NA	NA	148.884	140.24	1930.76
1995	9.554	386.268	385.261	TRICAPROIN	C21 H38 O6	NA	NA	146.577	2.61766	41.2837
881	4.702	237.065	236.057	N-Benzoylaspartic acid	C11 H11 N O5	NA	NA	140.266	10.5373	87.0854
2129	10.863	408.229	407.222	1-palmitoylglycerone 3-phosphate	C19 H37 O7 P	NA	NA	136.979	42.0349	42.1073
176	1.085	126.032	125.025	1,2,3-Trihydroxybenzene	C6 H6 O3	NA	NA	136.948	53.5355	174.345
68	1.555	100.016	99.0091	Succinic anhydride	C4 H4 O3	NA	NA	134.682	633.067	223.993
983	7.891	254.07	253.063	2-Acetylaminophenoxazin-3-one	C14 H10 N2 O3	NA	NA	131.578	5.58167	1.24572
240	4.246	139.064	138.057	3-((Aminooxy)methyl)phenol	C7 H9 N O2	NA	NA	127.025	46.9531	253.53
1043	10.431	264.21	309.208	2-(Nonylphenoxy)ethanol	C17 H28 O2	NA	NA	126.628	10.525	106.115
393	4.597	166.027	165.02	Phthalic acid	C8 H6 O4	NA	NA	125.696	31.4932	133.545
1427	2.892	314.101	313.094	Tyrosol glucuronide	C14 H18 O8	NA	NA	123.575	2.39354	28.9386
2443	5.57	464.096	463.089	Quercetin-3?glucoside	C21 H20 O12	85.4	NA	120.798	100.092	582.783
579	1.078	192.064	191.057	Quinic acid	C7 H12 O6	85.3	NA	120.336	1246.35	55499.1
1106	7.538	272.069	271.062	Naringenin	C15 H12 O5	88.6	94	117.651	27.5109	158.27
1066	1.468	267.098	312.096	Adenosine	C10 H13 N5 O4	65.5	73.2	116.909	8.41498	9.46064
428	1.663	170.022	169.015	Gallic acid	C7 H6 O5	87.1	NA	116.721	56.2762	307.385
659	1.114	206.043	205.036	2-Methylcitric acid	C7 H10 O7	NA	NA	115.604	68.4342	1775.88
1221	8.17	288.231	287.224	10,16-Dihydroxyhexadecanoic acid	C16 H32 O4	NA	NA	113.433	3.87455	234.25
935	4.887	246.021	245.013	3-[3-ulfooxy)phenyl]propanoic acid	C9 H10 O6 S	NA	NA	111.536	3.49713	139.214
28	1.027	87.0325	132.031	Aspartic acid	C4 H7 N O4	86.2	91.9	110.348	54.0057	6.17443
405	1.122	167.026	166.018	N-Acetyltaurine	C4 H9 N O4 S	NA	NA	110.262	43.189	280.652
1150	1.125	279.133	278.125	Fructosyl valine	C11 H21 N O7	NA	NA	106.942	123.166	8.00804
447	5.051	173.106	172.099	Hexanoylglycine	C8 H15 N O3	NA	NA	106.32	41.4956	65.2196
1074	1.462	268.081	267.074	Inosine	C10 H12 N4 O5	NA	NA	105.031	18.5773	42.4603
38	1.038	89.048	88.0408	Alanine	C3 H7 N O2	90.7	NA	103.369	573.221	221.76
196	2.526	132.043	131.036	Ethylmalonic acid	C5 H8 O4	NA	NA	102.266	78.6281	316.409
778	7.575	222.09	221.083	4-(4-Ethoxyphenyl)-4-oxobutanoic acid	C12 H14 O4	58.8	NA	102.071	40.1286	43.224
560	1.128	189.101	188.094	1-Carboxyethylvaline	C8 H15 N O4	NA	NA	99.8623	83.0418	11.6105
278	1.537	148.038	147.03	Citramalic acid	C5 H8 O5	NA	70.3	98.8437	357.696	890.128
1188	4.66	284.078	283.071	Phenytoin catechol	C15 H12 N2 O4	NA	NA	97.7303	18.9249	3.26865
547	5.331	187.122	186.114	N-Heptanoylglycine	C9 H17 N O3	NA	NA	97.5504	73.7109	1260.22
338	0.99	155.07	154.063	Histidine	C6 H9 N3 O2	89.7	NA	95.546	1.82286	1.41218
190	4.204	130.027	129.02	Citraconic acid	C5 H6 O4	NA	70.5	92.5101	233.5	307.697
544	6.71	186.126	185.119	10-HDA	C10 H18 O3	66.4	NA	91.9986	43.8237	169.233
119	5.66	112.089	111.082	2-Heptenal	C7 H12 O	NA	NA	90.7883	0.433454	68.3653
174	1.663	126.032	125.025	Pyrogallol	C6 H6 O3	78.4	NA	89.2837	53.1575	179.94
812	3.63	228.064	227.057	2-Hydroxy-3,4,5-trimethoxybenzoic acid	C10 H12 O6	NA	NA	89.0024	4.66004	176.456
424	1.668	169.075	214.073	Norepinephrine	C8 H11 N O3	NA	NA	87.8317	17.3448	22.5506
588	5.746	194.059	193.051	Isoferulic acid	C10 H10 O4	79.3	86.3	87.6761	4983.64	176.178
58	1.078	95.9885	94.9812	Methanesulfonic acid	C H4 O3 S	82.8	NA	87.3759	110.747	383.778
869	1.421	235.106	234.099	2',3'-Dideoxyadenosine	C10 H13 N5 O2	NA	NA	84.3358	1.70528	3.73837
525	4.822	184.101	229.099	N-Phenyl-phenylenediamine	C12 H12 N2	NA	NA	82.1643	42.5005	1.67362
536	7.991	184.147	183.14	Undecylenic acid	C11 H20 O2	NA	NA	80.486	9.44255	77.3387
184	5.259	128.084	127.077	Butyl acrylate	C7 H12 O2	NA	NA	80.3754	34.8946	81.8639
161	1.455	123.069	168.067	Methylcarbapenem	C7 H9 N O	NA	NA	77.2573	14.9037	19.5473
549	1.474	188.033	187.025	3-Butene-1,2,3-tricarboxylic acid	C7 H8 O6	76.3	NA	76.6668	5.88125	942.441
1533	11.158	326.192	325.185	4-Dodecylbenzenesulfonic acid	C18 H30 O3 S	88.8	NA	76.0858	4071.86	6110.02
1054	1.417	266.101	265.093	Glucose 3-hydroxybutyrate	C10 H18 O8	NA	NA	75.3546	9.73519	1392.42
464	2.241	175.064	174.057	Indole-3-acetic acid	C10 H9 N O2	79.8	NA	75.1552	16.2199	457.257
203	1.066	133.075	132.067	3-Hydroxynorvaline	C5 H11 N O3	NA	NA	74.4042	13.725	12.3618
333	7.677	154.136	153.129	Eucalyptol	C10 H18 O	NA	NA	74.3444	1.00816	27.8215
463	0.976	174.112	173.105	Arginine	C6 H14 N4 O2	70.3	NA	74.0904	4.87416	0.677522
808	12.901	226.23	271.228	Pentadecan-2-one	C15 H30 O	NA	NA	73.278	161.686	1973.93
684	1.602	208.095	207.088	Ethyl betaglucopyranoside	C8 H16 O6	NA	NA	71.9693	228.684	231.982
1400	1.096	312.107	311.099	4-Galactosylxylose	C11 H20 O10	NA	NA	70.7655	26.3052	577.101
968	11.238	250.23	249.223	Civetone	C17 H30 O	NA	NA	67.2187	5.10735	37.6834
542	5.297	186.09	185.083	1-Methylcyclohexane-1,2-dicarboxylic acid	C9 H14 O4	NA	NA	66.2787	24.0334	47.1877
131	5.084	117.058	116.051	Indole	C8 H7 N	NA	NA	65.3416	100.196	62.1127
1116	12.48	272.236	271.228	16-Hydroxyhexadecanoic acid	C16 H32 O3	61.5	NA	64.0354	31.3445	1284.96
975	1.657	252.122	251.114	His-pro	C11 H16 N4 O3	NA	NA	63.6929	121.437	32.8501
980	1.14	253.096	252.089	N-lactoyl-Tyrosine	C12 H15 N O5	NA	NA	62.6237	23.3041	5.07012
1131	2.003	275.101	274.094	N-Etheno 2'-deoxyadenosine	C12 H13 N5 O3	NA	NA	62.1836	20.7763	17.9038
230	4.867	138.032	137.025	Salicylic acid	C7 H6 O3	79.1	NA	62.1189	48.3124	334.553
79	1.406	102.032	101.025	Hydroxyglutaric acid	C5 H8 O5	51.8	94.6	61.0988	36.6554	92.7803
566	5.47	190.085	189.078	3-Hydroxysuberic acid	C8 H14 O5	NA	NA	60.9067	0.717158	286.936
175	1.466	126.032	125.025	Phloroglucinol	C6 H6 O3	71.2	NA	60.735	18.7462	572.584
128	2.803	116.048	161.046	Ketoisovaleric acid	C5 H8 O3	NA	NA	60.5085	342.946	201.114
360	3.993	159.09	158.083	N-Acetylvaline	C7 H13 N O3	76	NA	60.2212	123.822	101.391
303	1.411	152.034	151.027	Xanthine	C5 H4 N4 O2	82.6	NA	60.1069	56.8738	21.0063
344	3.386	157.075	156.067	3-Methylcrotonylglycine	C7 H11 N O3	NA	NA	59.8029	34.7731	159.486
492	4.674	180.043	179.036	4-Hydroxyphenylpyruvic acid	C9 H8 O4	NA	NA	59.259	521.599	249.588
305	4.437	152.048	151.041	Hydroxyphenylacetic acid	C8 H8 O3	NA	55.1	58.8469	55.5712	1042.61
987	4.441	255.09	254.083	Ketorolac	C15 H13 N O3	NA	NA	58.0486	0.295044	13.3758
744	3.798	218.026	217.018	Tyrosol 4-sulfate	C8 H10 O5 S	NA	NA	57.2788	1.15326	94.5134
83	1.767	104.048	103.04	4-Hydroxybutyric acid	C4 H8 O3	75.7	79	56.2072	448.15	304.808
780	3.823	223.085	222.078	N-Acetyltyrosine	C11 H13 N O4	82.7	88.8	55.7046	23.1719	10.4661
844	8.263	230.153	229.145	Dodecanedioic acid	C12 H22 O4	92.8	NA	55.6702	1.78762	59.646
508	6.642	182.059	181.051	3,4-Dihydroxyphenylpropionic acid	C9 H10 O4	67.2	NA	55.5531	45.4179	5212.37
712	1.695	212.08	211.073	2',3'-Dideoxyuridine	C9 H12 N2 O4	NA	NA	55.0273	97.717	20.2076
929	11.34	244.204	243.197	3-Hydroxy myristic acid	C14 H28 O3	81.7	NA	54.1316	318.975	279.922
582	5.53	193.075	192.067	2-Methylhippuric acid	C10 H11 N O3	55.7	NA	53.3105	57.9487	10.8301
1691	1.952	344.112	343.105	Homovanillyl alcohol glucuronide	C15 H20 O9	NA	NA	51.485	4.32604	65.1602
342	6.816	156.116	155.108	4-Hydroxynonenal	C9 H16 O2	NA	NA	51.3713	1.74187	47.4479
177	1.64	126.043	125.036	Imidazoleacetic acid	C5 H6 N2 O2	51.4	NA	50.9679	53.5908	31.462
351	5.112	158.059	157.051	5,6-Dimethyl-2,3-pyrazinedicarbonitrile	C8 H6 N4	NA	NA	50.7655	30.1145	444.887
1571	5.572	330.112	329.104	Acetylshikonin	C18 H18 O6	NA	NA	49.5173	3.09397	39.9652
1760	8.562	352.224	351.216	Thromboxane B2	C20 H34 O6	68.1	NA	49.1237	3.91543	145.809
410	1.367	168.029	167.022	Uric acid	C5 H4 N4 O3	87.4	89.2	48.8008	3.40376	79.9466
462	1.086	174.101	173.094	N-Acetylornithine	C7 H14 N2 O3	82.5	NA	48.5259	95.745	8.07199
1775	9.465	354.182	353.175	1-lauroyl-sn-glycerol 3-phosphate	C15 H31 O7 P	NA	NA	47.6773	5.00459	0.443356
366	1.72	161.069	160.062	2-Aminoadipic acid	C6 H11 N O4	51.1	NA	46.2532	12.269	4.13316
1123	7.24	274.085	273.078	Phloretin	C15 H14 O5	NA	NA	45.8796	58.1045	23.3706
857	1.04	233.091	232.083	N-(3-Carboxypropanoyl)-5-hydroxynorvaline	C9 H15 N O6	NA	NA	45.8732	53.44	26.2497
403	4.782	166.064	165.056	3-(3-Hydroxyphenyl)propanoic acid	C9 H10 O3	NA	NA	45.607	182.889	205.725
625	6.749	200.106	199.098	4-Decenedioic acid	C10 H16 O4	NA	NA	45.5867	83.8457	92.8483
1677	5.772	342.112	341.104	3,5,6,7-Tetramethoxyflavone	C19 H18 O6	NA	NA	44.4728	128.9	323.426
1136	5.437	276.112	275.105	N-lactoyl-Tryptophan	C14 H16 N2 O4	NA	NA	44.4059	69.2912	15.1562
1764	4.276	354.096	353.089	Neochlorogenic acid	C16 H18 O9	80.1	83.8	43.3276	19.8086	131.066
304	5.584	152.048	151.041	Methyl salicylate	C8 H8 O3	83.8	83.5	42.8842	9591.98	3461.92
1100	4.948	271.106	270.099	4-Aminophenylmannoside	C12 H17 N O6	NA	NA	42.6247	9.0051	9.12165
468	1.13	176.033	175.025	Ascorbic acid	C6 H8 O6	NA	NA	42.4255	123.995	935.483
846	1.07	231.075	230.068	N-Succinylglutamic acid 5-semialdehyde	C9 H13 N O6	NA	NA	41.978	73.0224	76.6482
2293	12.024	436.26	435.253	Oleoyla-lysophosphatidic acid	C21 H41 O7 P	89.1	NA	41.1662	20.5556	124.783
2974	8.993	614.31	613.303	Neomycin	C23 H46 N6 O13	NA	NA	41.1358	2.14342	0.618065
361	5.208	159.09	158.083	N-Isovalerylglycine	C7 H13 N O3	82.1	NA	41.1333	76.2877	82.9398
734	10.115	216.173	215.166	12-Hydroxydodecanoic acid	C12 H24 O3	61.2	NA	40.8062	34.4026	38.5721
1021	4.171	262.015	261.008	Homovanillic acid sulfate	C9 H10 O7 S	NA	NA	40.4637	0.428077	20.8382
22	1.408	86.0371	85.0298	Diacetyl	C4 H6 O2	89.3	NA	39.5549	21.871	318.965
1269	11.365	294.188	293.18	Myristyl sulfate	C14 H30 O4 S	85.8	NA	39.2598	336.774	795.886
207	4.459	134.074	133.066	Chromane	C9 H10 O	NA	NA	39.2198	9.15465	1.52808
417	4.703	168.043	167.036	Vanillic acid	C8 H8 O4	86.6	NA	39.1461	671.707	333.722
2043	5.994	396.144	395.136	4,15-Diacetylnivalenol	C19 H24 O9	NA	NA	38.786	5.98809	22.7834
234	1.128	138.043	183.042	Urocanic acid	C6 H6 N2 O2	NA	NA	38.3912	3.12596	57.7268
671	5.751	207.09	206.083	N-Acetylphenylalanine	C11 H13 N O3	81.3	NA	37.8775	62.0248	55.2517
1892	10.807	370.273	369.266	Glycerylmonooleate	C21 H38 O5	NA	NA	37.68	0.562773	129.706
89	4.029	109.029	108.022	p-Benzosemiquinone	C6 H5 O2	NA	NA	37.0122	54.6209	269.932
66	4.733	98.0736	97.0663	2-Hexenal	C6 H10 O	NA	NA	36.8452	10.3659	49.1228
160	1.418	123.033	122.025	Nicotinic acid	C6 H5 N O2	NA	NA	36.6163	79.3137	38.5066
1887	1.143	370.149	369.142	Amylose	C14 H26 O11	NA	NA	35.3194	12.785	212.471
237	1.407	139.027	138.02	5-Hydroxynicotinic acid	C6 H5 N O3	67.8	67.6	35.1676	245.82	31.223
52	1.175	95.0375	94.0302	3-Hydroxypyridine	C5 H5 N O	81.2	74.9	34.6508	190.953	34.4002
1326	6.943	302.043	301.036	Quercetin	C15 H10 O7	85.6	NA	34.2197	2.26235	611.879
1148	10.956	278.225	277.218	Pinolenic acid	C18 H30 O2	85.8	NA	33.2042	119.732	287.101
1356	7.328	307.216	306.209	10-Nitrolinoleate	C18 H31 N O4	72.4	NA	33.1058	0.938804	1.93244
494	5.123	180.064	179.057	Galactose	C6 H12 O6	56.8	NA	31.9753	109.89	77.6301
396	1.767	166.064	165.056	3',4'-Dihydroxyphenylacetone	C9 H10 O3	74.9	NA	31.6988	41.3994	233.296
751	5.529	218.116	217.109	3-Hydroxysebacic acid	C10 H18 O5	NA	NA	30.8366	3.19458	80.6703
400	7.5	166.064	165.056	Ethyl paraben	C9 H10 O3	83.4	NA	30.7307	261.099	141.275
1638	2.037	338.063	383.061	Umbelliferone glucuronide	C15 H14 O9	NA	NA	30.6584	34.8979	997.934
33	2.518	88.0527	87.0455	Isobutyric acid	C4 H8 O2	87.4	NA	29.9461	27.4837	105.659
1050	1.138	266.064	265.057	Glucose pyruvate	C9 H14 O9	NA	NA	29.7683	6.67426	4387.33
652	4.747	204.101	203.093	Diethyl 2-hydroxy-3-methylsuccinate	C9 H16 O5	NA	NA	29.4608	5.05693	111.389
64	2.798	98.0372	143.035	Methylene-butyrolactone	C5 H6 O2	NA	NA	28.8515	823.576	421.737
258	2.834	144.043	143.036	2-Ethylbut-2-enedioic acid	C6 H8 O4	NA	NA	28.8515	823.576	421.737
605	8.329	196.147	195.14	Geranyl acetate	C12 H20 O2	NA	NA	27.4832	2.69536	68.4734
469	5.855	176.048	175.041	Erythrocentaurin	C10 H8 O3	NA	NA	27.2553	40.4581	64.1058
320	1.903	154.025	153.017	2,4-Dihydroxybenzoic acid	C7 H6 O4	62.6	NA	26.8831	18.2268	30.671
445	5.438	173.106	172.099	N-Acetylalloisoleucine	C8 H15 N O3	85.6	81.1	25.8709	87.4871	48.8789
1605	7.821	332.257	331.25	Phloionolic acid	C18 H36 O5	NA	NA	25.795	1.29691	751.081
235	2.722	138.069	137.061	Tyrosol	C8 H10 O2	NA	NA	25.709	4.16597	39.7215
87	5.382	108.058	107.051	4-Methylphenol	C7 H8 O	86.2	NA	25.0635	71.6153	1019.43
1594	1.703	332.076	331.068	Glucogallin	C13 H16 O10	NA	NA	24.8362	54.4684	24.3693
555	8.73	188.142	187.135	3-Hydroxydecanoic acid	C10 H20 O3	51.1	NA	24.8233	11.0773	57.9038
612	1.972	198.054	197.046	Vanillylmandelic acid	C9 H10 O5	NA	NA	24.2433	140.721	38.0197
113	3.313	112.016	111.009	2-Furoic acid	C5 H4 O3	94.2	NA	24.1804	231.33	2327.8
1418	4.525	313.132	312.125	N-Benzoyltyrosine ethyl ester	C18 H19 N O4	NA	NA	24.1538	0.482341	649.365
1883	3.732	370.091	369.084	Ferulic acid 4-O-glucuronide	C16 H18 O10	NA	NA	23.9793	0.550475	8.20171
1350	9.128	306.184	305.177	Diethyl hexyl phthalic acid	C18 H26 O4	NA	NA	23.7673	50.7585	1660.48
2669	6.056	516.129	515.121	4,5-Dicaffeoylquinic acid	C25 H24 O12	85.5	NA	23.7372	1.62581	7.53844
408	6.146	167.095	166.088	3-Methoxytyramine	C9 H13 N O2	NA	NA	23.6507	12.2995	5.6597
483	1.435	178.048	177.041	Gluconolactone	C6 H10 O6	NA	NA	23.5713	67.7772	99.5577
182	1.092	128.059	173.057	Dihydrothymine	C5 H8 N2 O2	NA	NA	23.4077	29.2651	12.406
2351	6.018	448.102	447.095	Astragalin	C21 H20 O11	85.4	NA	23.1254	43.2937	1362.93
1501	1.126	323.123	322.115	pyroglutamyl-histidyl-glycine	C13 H17 N5 O5	NA	NA	23.0436	18.4007	46.7407
743	2.405	217.989	216.982	5-Sulfosalicylic acid	C7 H6 O6 S	73.8	NA	23.0215	5.5869	2566.46
1981	5.598	386.123	385.115	3,5-Dihydroxyphenylvaleric acid glucuronide	C17 H22 O10	NA	NA	22.7865	55.6708	17.2902
1807	5.704	358.128	357.12	Sweroside	C16 H22 O9	NA	NA	22.5473	6.06789	30.0558
217	5.293	136.053	135.046	2-Methylbenzoic acid	C8 H8 O2	75.1	NA	22.4309	1048.48	99.5017
2175	6.702	418.128	417.121	Equol 4'-O-glucuronide	C21 H22 O9	NA	NA	21.9236	108.911	60.1438
251	6.385	142.1	141.093	4-ene-Valproic acid	C8 H14 O2	NA	NA	21.3699	44.1137	243.725
86	1.143	107.038	152.036	2-Pyridinecarboxaldehyde	C6 H5 N O	NA	NA	21.291	22.7213	16.044
121	4.316	114.069	113.061	2-Propylacrylic acid	C6 H10 O2	NA	NA	21.2538	22.6922	93.7149
2108	11.467	405.265	404.258	N-(4-Methoxyphenyl)-retinamide	C27 H35 N O2	NA	NA	21.2248	2.91635	10.1929
181	1.148	128.012	173.01	1,2,3-cyclopropanetricarboxylic acid	C6 H6 O6	67.7	73.1	21.0634	20.2079	1025.76
1715	12.791	346.213	345.206	Cortexolone	C21 H30 O4	NA	NA	20.8213	9.43766	1.2781
434	1.128	171.054	170.047	triazolophthalazine	C8 H5 N5	NA	NA	20.7898	64.274	12.2817
1395	2.316	311.124	310.117	N,N-Dimethylguanosine	C12 H17 N5 O5	NA	NA	20.2006	5.31707	8.26328
928	8.822	244.168	243.161	Dimethyl (3,3-diethylbutyl)malonate	C13 H24 O4	NA	NA	20.0037	4.16201	37.4491
2250	5.563	432.107	431.1	Apigetrin	C21 H20 O10	71.1	NA	19.9888	27.9599	944.95
514	7.381	182.132	181.124	Methyl 4,8-decadienoate	C11 H18 O2	NA	NA	19.8992	1.11488	10.4746
236	7.104	138.105	183.103	Phorone	C9 H14 O	NA	NA	19.6874	17.0075	97.5191
1051	6.076	266.08	265.072	Dihydrocitrinone	C13 H14 O6	NA	NA	19.3849	17.17	455.645
404	8.841	166.1	165.093	Perillic acid	C10 H14 O2	87	NA	19.3406	79.4251	420.183
319	11.083	154.003	152.996	2-Phosphonopropionic acid	C3 H7 O5 P	NA	NA	19.0706	9.61236	18.3731
293	5.166	150.069	149.061	3,4-Dimethylbenzoic acid	C9 H10 O2	78.6	NA	18.9348	96.7907	390.627
637	4.701	202.085	201.078	diethyl oxalpropionate	C9 H14 O5	NA	NA	18.4809	26.9055	432.357
972	1.429	252.085	251.078	2'-Deoxyinosine	C10 H12 N4 O4	62.2	NA	18.258	15.6246	175.509
471	1.097	176.069	175.062	3-Isopropylmalic acid	C7 H12 O5	70.6	NA	18.114	35.9373	340.859
695	6.795	210.054	209.046	Vanilpyruvic acid	C10 H10 O5	NA	NA	17.7715	26.9689	1021.1
1132	1.581	275.137	274.13	Glutarylcarnitine	C12 H21 N O6	NA	NA	17.6826	13.1247	3.02673
1780	6.637	354.242	399.24	Prostaglandin F2a	C20 H34 O5	NA	NA	17.663	17.3221	9.71078
753	6.098	218.153	217.145	2,3-Dihydroxypropyl octanoate	C11 H22 O4	NA	NA	17.5312	0.892339	45.6409
370	5.709	162.032	161.025	4-Hydroxycoumarin	C9 H6 O3	84.5	NA	17.4778	255.717	119.698
359	6.067	159.069	204.067	Indole-3-lactic acid	C11 H11 N O3	89.1	NA	17.0588	197.036	2.6472
288	5.912	150.069	149.061	Hydrocinnamic acid	C9 H10 O2	NA	NA	16.8817	670.12	65.0545
1439	11.465	314.246	313.239	9(10)-DiHOME	C18 H34 O4	72.7	NA	16.7516	19.218	3.6824
961	6.414	250.085	249.078	Citrinin	C13 H14 O5	58.4	NA	16.6534	111.328	13.1565
100	4.027	110.037	109.03	Pyrocatechol	C6 H6 O2	NA	NA	16.291	24.4277	135.349
530	6.759	184.111	183.103	Limonene	C10 H16 O3	NA	NA	16.1847	36.5771	109.773
1598	4.627	332.185	377.183	trp-lys	C17 H24 N4 O3	NA	NA	15.9209	43.6468	19.667
453	1.108	174.053	173.046	Shikimic acid	C7 H10 O5	NA	NA	15.6109	43.3566	1798.24
401	6.222	166.064	165.056	Methoxyphenylacetic acid	C9 H10 O3	72.8	NA	14.6427	169.966	570.797
640	7.88	202.158	201.15	2-Hydroxypropyl octanoate	C11 H22 O3	NA	NA	14.5999	5.43681	15.1627
596	4.749	196.038	195.031	4-Hydroxy-benzenepropanedioate	C9 H8 O5	NA	NA	14.5564	132.686	1130.66
496	6.214	180.064	179.057	Paraxanthine	C7 H8 N4 O2	NA	NA	14.1666	72.0626	177.394
314	4.506	153.043	152.036	4-Aminosalicylic acid	C7 H7 N O3	77.4	NA	14.1194	197.357	42.3878
104	1.628	111.032	110.025	Pyrrole-2-carboxylic acid	C5 H5 N O2	54.2	NA	14.0086	247.286	123.019
609	3.001	198.053	197.046	Syringic acid	C9 H10 O5	82.5	NA	13.4034	160.761	1072.85
358	5.606	159.069	158.062	1-Amino-2-naphthol	C10 H9 N O	NA	NA	13.08	35.8067	80.4074
598	4.787	196.074	195.067	Homoveratric acid	C10 H12 O4	NA	NA	13.0013	76.6635	820.613
762	3.406	220.059	219.051	3-Hydroxy-3-carboxymethyl-adipic acid	C8 H12 O7	NA	NA	12.8264	217.31	1456.55
1319	9.342	300.231	299.224	1,3-Dihydroxy-2-propanyl 9-tetradecenoate	C17 H32 O4	NA	NA	12.7998	10.4594	27.6235
2006	5.045	388.211	433.209	Dihydroroseoside	C19 H32 O8	83.8	NA	12.6927	133.193	16.9819
1089	7.694	270.054	315.052	3-Methoxy-5,7,3',4'-tetrahydroxy-flavone	C16 H12 O7	76	NA	12.6456	2.22167	56.0341
222	4.979	136.053	135.046	Phenylacetic acid	C8 H8 O2	NA	75.4	11.7536	56.3382	47.2356
1170	5.515	281.091	280.084	N-hydroxyphenylacetylglutamic acid	C13 H15 N O6	NA	NA	11.6962	5.45259	2.59094
1119	11.05	272.236	271.229	Juniperic acid	C16 H32 O3	NA	NA	10.9511	32.8374	79.7313
71	2.798	100.053	99.0455	Valerolactone	C5 H8 O2	NA	NA	10.9397	22.8067	25.5468
2950	11.769	600.329	599.322	LPI 18:0	C27 H53 O12 P	NA	NA	10.7554	3.21234	7.51182
886	1.443	238.07	237.062	Acefylline	C9 H10 N4 O4	NA	NA	10.4878	11.2116	42.058
708	4.85	211.085	210.078	3-Methoxytyrosine	C10 H13 N O4	NA	NA	10.4853	255.18	3.37861
512	5.731	182.059	181.051	Homovanillic acid	C9 H10 O4	50.3	63.9	10.4696	94.4408	1199.57
498	4.985	180.079	179.072	Propylparaben	C10 H12 O3	58.8	NA	10.4073	211.33	39.7605
878	8.689	236.142	235.135	Heptylparaben	C14 H20 O3	NA	NA	10.3875	6.90913	29.6839
704	7.741	210.126	209.119	Jasmonic acid	C12 H18 O3	54	NA	10.2847	65.5914	202.084
517	3.902	183.054	182.047	4-Pyridoxic acid	C8 H9 N O4	71.5	NA	10.183	79.9247	3.90236
837	5.816	230.059	229.051	2,3,4-Trihydroxybenzophenone	C13 H10 O4	NA	NA	10.1152	1.62198	5.883
1197	5.023	286.133	285.125	Difenoxurone	C16 H18 N2 O3	75.7	NA	10.1116	41.975	3.12292
159	4.95	122.074	121.066	4-Ethylphenol	C8 H10 O	NA	NA	9.6619	26.1415	182.526
642	3.501	203.041	202.034	4-(2-Aminoethyl)benzenesulfonyl fluoride	C8 H10 F N O2 S	NA	NA	9.63848	124.034	12.1114
557	8.471	189.08	188.072	Indole-3-propionic acid	C11 H11 N O2	NA	NA	9.46448	2.00318	2.07197
992	4.095	256.107	255.099	3-Methylthymidine	C11 H16 N2 O5	NA	NA	8.1094	140.712	497.616
1881	12.207	369.289	368.282	5-Tetradecenoylcarnitine	C21 H39 N O4	NA	NA	7.59662	2.84608	6.44525
1061	9.818	266.189	265.182	Tetranor-12-HETE	C16 H26 O3	54.4	NA	7.57563	47.078	785.578
2859	5.716	568.218	567.211	Lariciresinol 4-O-glucoside	C26 H34 O11	72.6	NA	7.47815	152.072	983.088
1313	3.867	300.122	299.115	Salidroside	C14 H20 O7	NA	NA	7.37334	8.06317	10.6612
421	1.555	169.038	168.031	2-Furoylglycine	C7 H7 N O4	NA	NA	7.32313	5.87567	5.02168
1457	5.765	316.19	315.182	Menthol-glucoronide	C16 H28 O6	NA	NA	7.22254	332.825	124.595
334	1.631	155.022	154.015	3-Nitrobenzene-1,2-diol	C6 H5 N O4	NA	NA	7.19079	150.175	350.072
1181	9.579	282.184	281.177	Fumagillol	C16 H26 O4	NA	NA	7.06405	14.3552	42.6953
749	1.645	218.08	217.072	Triacetin	C9 H14 O6	NA	NA	6.83273	14.5618	257.469
432	6.837	170.131	169.124	4-Decenoic acid	C10 H18 O2	NA	NA	6.60588	0.838904	26.6328
272	1.757	146.058	145.051	Adipic acid	C6 H10 O4	57.6	53.6	6.60552	77.4142	86.9576
1707	5.021	346.143	345.135	Gibberellins	C19 H22 O6	NA	NA	6.51248	28.4934	70.0647
281	2.082	148.074	147.067	Mevalonic acid	C6 H12 O4	NA	NA	6.50842	15.4896	1138.72
1013	5.698	260.127	259.119	Tripropionin	C12 H20 O6	NA	NA	6.49132	2.99296	36.7146
1910	5.751	374.102	373.095	3-O-Methylrosmarinic acid	C19 H18 O8	NA	NA	6.07177	5.2706	14.7894
348	3.408	158.058	157.051	Succinylacetone	C7 H10 O4	NA	NA	6.01031	26.0065	264.813
2512	2.776	478.17	477.163	Kelampayoside A	C20 H30 O13	NA	NA	5.86148	0.594478	844.054
248	6.117	140.084	139.077	5-Ethylcyclohexane-1,3-dione	C8 H12 O2	54.4	NA	5.80427	16.2945	638.525
2544	5.298	484.253	483.245	Dimerum acid	C22 H36 N4 O8	NA	NA	5.76518	13.4903	5.37605
1339	9.898	302.247	301.239	Glyceryl 2-myristate	C17 H34 O4	NA	NA	5.67888	27.2453	27.7636
2014	5.486	390.133	389.126	Piceid	C20 H22 O8	NA	NA	5.6381	70.925	22.4036
2312	5.646	442.089	441.082	Epicatechin 3-O-gallate	C22 H18 O10	NA	NA	5.62982	8.37749	22.0703
1923	5.841	376.154	375.146	Cycloolivil	C20 H24 O7	64.9	NA	5.54348	235.945	89.5339
340	1.155	156.006	154.999	2,5-Furandicarboxylic acid	C6 H4 O5	NA	NA	5.30726	8.67071	149.791
648	6.101	204.043	203.036	1,4-Dihydroxy-2-naphthoic acid	C11 H8 O4	NA	NA	5.30153	10.926	39.201
382	6.613	164.048	163.041	4-Coumaric acid	C9 H8 O3	73.8	NA	5.27849	88.1181	588.481
646	1.821	203.117	202.109	N-Lactoylleucine	C9 H17 N O4	NA	NA	5.21708	20.7912	3.11555
497	5.256	180.079	179.072	3-Methoxybenzenepropanoic acid	C10 H12 O3	NA	NA	4.99243	867.063	18.7611
1357	1.115	308.075	353.074	Monoacetyldiglyceride	C11 H16 O10	NA	NA	4.83525	8.82043	94.9206
1914	4.314	374.159	373.151	Deoxyloganin	C17 H26 O9	NA	NA	4.75713	2.75995	10.1442
173	3.783	126.024	125.017	4-Chlorotoluene	C7 H7 Cl	NA	NA	4.72903	5.63956	11.2911
511	4.561	182.059	181.051	3,5-Dimethoxybenzoic acid	C9 H10 O4	54.3	NA	4.72276	170.783	50.6034
1121	7.086	273.101	272.094	Thyronine	C15 H15 N O4	NA	NA	4.40023	7.47469	1.70529
815	8.6	228.079	227.072	Resveratrol	C14 H12 O3	NA	NA	4.34066	21.4712	3.97726
1568	4.514	330.096	329.089	Hydroxytyrosol 3'-glucuronide	C14 H18 O9	NA	NA	4.2576	6.01675	63.3434
606	4.787	197.07	196.062	Dopa	C9 H11 N O4	NA	NA	4.23799	18.2739	2.35797
817	5.227	228.101	227.093	Glycerol 1,2-dimethacrylate	C11 H16 O5	NA	NA	4.21484	14.9568	174.812
849	3.933	231.112	230.104	Suberylglycine	C10 H17 N O5	NA	NA	4.20216	4.80673	36.0673
55	5.673	95.0375	94.0303	Pyridine-N-oxide	C5 H5 N O	NA	NA	4.11934	29.0433	5.62306
1875	9.293	368.127	367.12	Curcumin	C21 H20 O6	82.1	NA	4.03136	672.745	342.124
1242	7.779	292.143	291.136	Fusarochromanone	C15 H20 N2 O4	NA	NA	3.99965	1.22093	0.742855
1330	7.466	302.08	301.073	Hesperetin	C16 H14 O6	79.5	NA	3.91243	138.369	29.8489
653	9.111	204.116	203.108	1-Hydroxycyclohexyl phenyl ketone	C13 H16 O2	NA	NA	3.86807	3.55655	14.2644
505	4.841	182.022	181.015	2-Hydroxyterephthalic acid	C8 H6 O5	NA	NA	3.36068	12.3546	100.687
1853	12.31	365.294	364.287	N-LINOLEOYL-4-AMINOBUTYRIC ACID	C22 H39 N O3	NA	NA	3.22273	0.570739	0.478176
1245	11.236	292.205	291.197	12-oxo Phytodienoic Acid	C18 H28 O3	66.7	NA	3.21842	99.3944	45.4717
1129	7.182	274.179	273.172	3-Hydroxytetradecanedioic acid	C14 H26 O5	NA	NA	3.18988	1.55402	172.898
563	6.568	190.064	189.057	7-Ethoxycoumarin	C11 H10 O3	NA	NA	3.17478	85.8298	47.7239
741	3.971	217.132	216.125	propionylcarnitine	C10 H19 N O4	NA	NA	3.16255	3.51118	1.11224
168	6.188	124.09	169.088	2-Butylfuran	C8 H12 O	NA	NA	3.14556	9.85006	94.0695
887	5.165	238.085	237.078	2,4,5-Trimethoxycinnamic acid	C12 H14 O5	NA	NA	3.12351	71.405	51.6129
989	9.041	256.074	255.067	Dihydrodaidzein	C15 H12 O4	NA	NA	3.01649	2.11663	13.0854
593	4.004	195.054	194.047	N-Acetyl-4-aminosalicylic acid	C9 H9 N O4	53.6	NA	2.82615	10.3539	11.2805
449	3.401	174.017	173.01	Aconitic acid	C6 H6 O6	80.9	70.7	2.77881	27.4512	270.381
1924	6.278	376.165	375.158	N',O'-DIACETYLFUSAROCHROMANONE	C19 H24 N2 O6	NA	NA	2.60332	5.66525	1.29619
1495	9.892	322.215	321.208	Decylubiquinone	C19 H30 O4	NA	NA	2.55213	27.193	36.1507
691	4.859	209.07	208.062	Hydroxyphenylacetylglycine	C10 H11 N O4	NA	NA	2.479	21.7949	11.0176
713	5.168	212.106	211.098	3,4-Methyleneazelaic acid	C11 H16 O4	NA	NA	2.44062	11.6738	252.718
12	2.799	82.0421	81.0348	1,4-Pentadien-3-one	C5 H6 O	NA	NA	2.38657	27.201	20.9526
1980	5.135	386.099	385.092	8,8'-Diferulic acid	C20 H18 O8	NA	NA	2.38413	22.8139	36.4045
693	6.094	209.106	208.099	Methyltyrosine methyl ester	C11 H15 N O3	NA	NA	2.38105	3.23123	105.534
245	5.874	140.048	139.041	3-methoxybenzene-1,2-diol	C7 H8 O3	NA	NA	2.36524	14.3581	56.0893
655	5.509	204.137	203.13	1,4,8,11-Tetraoxacyclotetradecane	C10 H20 O4	NA	NA	2.35301	9.48555	114.789
406	5.543	167.059	166.052	Pyridoxal	C8 H9 N O3	NA	NA	2.34123	86.1971	7.86412
651	5.362	204.079	203.072	7-Propoxy-chromen-2-one	C12 H12 O3	NA	NA	2.29787	48.766	68.6043
899	5.386	240.101	239.093	3-(3,4,5-Trimethoxyphenyl)propanoic acid	C12 H16 O5	NA	NA	2.27176	994.905	204.077
1295	4.915	298.143	297.135	Nialamide	C16 H18 N4 O2	NA	NA	2.2533	34.4044	270.563
737	6.156	217.075	216.068	2-(Quinolin-8-yloxy)propanoic acid	C12 H11 N O3	NA	NA	2.16408	3.49653	10.3527
302	1.488	152.015	197.013	Mercaptopurine	C5 H4 N4 S	NA	NA	2.1563	0.639785	57.0948
766	2.22	220.095	219.088	1,2-O-Isopropylideneglucofuranose	C9 H16 O6	NA	NA	2.12475	1.57085	144.002
1086	9.056	270.053	269.046	Genistein	C15 H10 O5	80.3	NA	2.06337	1.52415	0.538367
1234	4.794	290.21	289.203	Glycerol 5-hydroxydodecanoate	C15 H30 O5	NA	NA	2.04957	8.70265	16.7245
939	5.983	246.075	245.067	trioxyethylene dimethacrylate	C10 H14 O7	NA	NA	2.00793	1.26263	145.001
1001	7.148	258.09	257.083	Isorhapontigenin	C15 H14 O4	83.2	NA	1.92355	335.698	299.569
793	3.566	225.065	224.057	Vanilloylglycine	C10 H11 N O5	NA	NA	1.91413	1.26679	7.41556
862	4.529	234.075	233.067	Glycerol lactate pyruvate	C9 H14 O7	NA	NA	1.89402	8.83162	284.129
1708	5.706	346.143	345.136	Isotaxiresinol	C19 H22 O6	62.7	NA	1.77284	362.87	42.3509
1957	5.947	382.128	381.12	Farnesyl pyrophosphate	C15 H28 O7 P2	53.2	NA	1.72679	5.80023	3.05261
1037	7.358	264.091	263.083	Diftalone	C16 H12 N2 O2	NA	NA	1.64881	37.3924	1.31981
1936	5.845	378.169	377.162	Finerenone	C21 H22 N4 O3	NA	NA	1.61376	42.3168	144.378
67	1.245	99.9566	98.9494	Perchloric acid	H Cl O4	NA	NA	1.56997	1.18636	3.1383
1277	11.818	294.257	293.249	Nonadeca-2,4-dienoic acid	C19 H34 O2	NA	NA	1.49391	9.58084	25.8591
715	4.662	213.101	212.094	kainic acid	C10 H15 N O4	NA	NA	1.49375	2.46402	4.33
2469	11.483	467.302	466.295	LPC 14:0	C22 H46 N O7 P	NA	NA	1.49017	1.50166	0.382385
435	4.448	171.054	170.047	2,3,4,5-tetrahydrodipicolinic acid	C7 H9 N O4	NA	NA	1.48351	75.5029	1.54349
1531	9.886	326.153	325.146	Dehydrodiisoeugenol	C20 H22 O4	NA	NA	1.44251	8.5264	16.4345
594	6.415	195.09	194.083	Metyrosine	C10 H13 N O3	NA	NA	1.43762	1.16636	4.02592
548	5.446	188.015	187.008	Cresol sulfate	C7 H8 O4 S	NA	NA	1.41063	34.6482	180.376
891	5.103	238.158	237.15	3,4-Dimethyl-5-pentyl-2-furanpropanoic acid	C14 H22 O3	NA	NA	1.39488	90.9669	425.629
909	4.261	242.116	241.109	Diethylene glycol dimethacrylate	C12 H18 O5	NA	NA	1.37518	18.8612	291.043
1248	10.997	292.208	291.2	13-HpOTrE	C18 H30 O4	58.4	NA	1.34822	317.041	856.216
1310	6.949	300.101	299.094	Phellopterin	C17 H16 O5	NA	NA	1.30766	44.9556	326.034
943	5.218	247.106	246.099	Malonylcarnitine	C10 H17 N O6	NA	NA	1.30073	4.78476	1.97315
1582	10.403	330.184	329.176	Dicyclohexyl phthalate	C20 H26 O4	NA	NA	1.24749	4.69419	18.1304
484	6.393	178.064	177.056	4-Methoxycinnamic acid	C10 H10 O3	NA	NA	1.24499	174.421	2383.53
591	6.822	194.095	193.088	Butylparaben	C11 H14 O3	59.9	NA	1.23003	48.7622	21.1484
1005	11.878	258.22	257.213	3-Hydroxypentadecanoic acid	C15 H30 O3	NA	NA	1.19891	74.2295	404.467
799	1.839	226.049	225.041	Chorismic acid	C10 H10 O6	NA	NA	1.16749	7.40766	114.463
1075	4.934	268.107	267.1	Musk ambrette	C12 H16 N2 O5	NA	NA	1.14391	6.11363	5.21808
792	4.726	225.028	224.021	Nitro 2-acetyloxybenzoate	C9 H7 N O6	NA	NA	1.13499	21.775	3.95931
916	6.979	243.148	242.141	Tiglylcarnitine	C12 H21 N O4	NA	NA	1.12143	1.16028	4.80081
1494	10.753	322.122	321.114	Neobavaisoflavone	C20 H18 O4	NA	NA	1.10488	45.0093	4.82052
1040	7.037	264.137	263.13	Abscisic acid	C15 H20 O4	81.6	NA	1.10374	64.9589	774.969
1348	6.914	306.111	305.104	6-O-Desmethyl-mycophenolic acid	C16 H18 O6	NA	NA	1.08823	33.7182	82.5834
632	2.13	202.048	201.041	3,5-Dioxooctanedioic acid	C8 H10 O6	NA	NA	1.04554	0.841567	79.9344
620	1.696	200.015	199.008	4-Vinylphenol sulfate	C8 H8 O4 S	NA	NA	1.0313	3.14614	1.74551
32	5.875	88.0527	87.0454	Butyric acid	C4 H8 O2	NA	NA	1.0269	7.12131	9.74876
725	4.552	215.08	214.073	N-Methacryloylglutamic acid	C9 H13 N O5	NA	NA	0.98836	53.6425	8.14836
346	4.734	158.022	157.015	Maleylacetic acid	C6 H6 O5	NA	NA	0.984285	7.65084	18.2113
832	6.999	229.132	274.13	Butenylcarnitine	C11 H19 N O4	NA	NA	0.941709	0.856664	4.44297
1424	4.166	314.062	313.055	1-Salicylate glucuronide	C13 H14 O9	NA	NA	0.930031	0.386567	160.471
425	6.999	169.075	168.067	Pyridoxine	C8 H11 N O3	59.1	NA	0.905469	0.827416	4.27199
1172	7.986	281.127	280.12	3-(3-Hydroxy-4-pivaloyloxyphenyl)alanine	C14 H19 N O5	NA	NA	0.8997	9.4874	1.45951
1558	12.593	328.262	327.255	Glyceryl palmitoleate	C19 H36 O4	NA	NA	0.895693	0.344341	30.4025
243	1.514	140.012	185.01	4-Carboxymethylenebut-2-en-4-olide	C6 H4 O4	NA	NA	0.886532	1.06496	10.5339
796	5.461	225.101	224.094	Hydroxy Tyrosol -Acetate	C11 H15 N O4	NA	NA	0.870468	4.10776	1.67762
2188	12.661	419.305	418.298	N-Palmitoyltyrosine	C25 H41 N O4	NA	NA	0.85242	0.0814536	0.239871
519	5.698	184.038	183.031	3,4-Dihydroxymandelic acid	C8 H8 O5	NA	NA	0.850379	3.80369	10.7508
1579	7.384	330.148	329.141	Gibberellin A7	C19 H22 O5	51.2	NA	0.837663	142.378	38.1348
614	6.849	198.069	197.062	4-Hydroxybenzophenone	C13 H10 O2	NA	NA	0.829261	25.1789	14.7272
1331	6.539	302.08	301.073	3',5,7-Trihydroxy-4'-methoxyflavanone	C16 H14 O6	79.1	NA	0.78555	166.547	69.7328
985	4.076	255.075	254.068	ribosylnicotinate	C11 H13 N O6	NA	NA	0.779805	1.88568	14.2614
1577	4.058	330.133	329.125	Mussaenosidic acid	C16 H24 O10	84.4	NA	0.757358	4.80098	27.3378
1404	8.124	312.137	311.13	Benzyl butyl phthalate	C19 H20 O4	NA	NA	0.754277	7328.29	30.9509
274	6.818	146.074	145.066	1-Tetralone	C10 H10 O	NA	NA	0.692251	55.4444	143.765
362	5.704	160.038	159.031	Oxoadipic acid	C6 H8 O5	NA	NA	0.689691	1.42553	2.85839
2580	10.001	492.275	491.267	Deoxycorticosterone 21-glucoside	C27 H40 O8	53	NA	0.663067	12.833	50.7627
1173	6.813	282.09	281.083	3',4'-Dimethoxyflavone	C17 H14 O4	NA	NA	0.646719	62.4725	22.1636
894	7.044	239.116	238.109	Methyldopate	C12 H17 N O4	NA	NA	0.646057	1.24208	2.47699
263	9.225	144.058	143.051	2-Naphthol	C10 H8 O	89	NA	0.637993	81187.2	224.998
1178	4.037	282.147	281.14	Arteannuin	C15 H22 O5	NA	NA	0.636975	4.1739	748.205
309	7.053	152.084	151.077	2-Methoxyethyl phenyl ether	C9 H12 O2	NA	NA	0.580157	16.9467	251.144
488	5.833	179.095	224.094	Salsolinol	C10 H13 N O2	60.8	NA	0.578744	4.29356	1.97433
353	6.356	158.074	157.066	2-Methoxynaphthalene	C11 H10 O	NA	NA	0.578692	15.9461	4.15846
833	2.463	230.026	229.018	4-vinylguaiacol sulfate	C9 H10 O5 S	NA	NA	0.569991	0.31836	38.3678
767	7.037	220.147	219.14	Pentamethylchromanol	C14 H20 O2	NA	NA	0.547863	13.3684	683.858
809	7.852	227.059	226.052	2-Hydroxy-7-nitrofluorene	C13 H9 N O3	NA	NA	0.519656	3.02555	0.824177
343	3.18	157.038	156.031	Succinimidyl acetate	C6 H7 N O4	NA	NA	0.511437	6.81755	1.78536
2458	5.863	466.112	465.105	hesperetin-7-O-glucuronide	C21 H22 O12	NA	NA	0.49878	210.706	36.175
1616	9.41	334.19	333.183	Proglumide	C18 H26 N2 O4	NA	NA	0.492923	5.88856	0.672999
2357	4.658	448.16	447.152	8-O-Acetyl shanzhiside methyl ester	C19 H28 O12	NA	NA	0.492791	5.97048	9.49232
1082	5.604	269.091	268.083	N-(2,3,4-Trimethoxybenzoyl)glycine	C12 H15 N O6	NA	NA	0.490631	0.915216	1.77227
390	4.381	165.116	164.109	Pseudoephedrine	C10 H15 N O	NA	NA	0.489547	8.21798	1.30221
1969	8.539	384.122	383.115	Licopyranocoumarin	C21 H20 O7	NA	NA	0.473511	6596.36	288.258
1317	8.574	300.173	299.166	2-Methoxyestrone	C19 H24 O3	53.4	NA	0.472213	77.3836	15.1117
345	4.686	157.111	156.104	Tranexamic Acid	C8 H15 N O2	NA	NA	0.471901	1.35251	4.51141
1318	12.014	300.21	299.203	Retinoic acid	C20 H28 O2	NA	NA	0.409153	4.28779	6.12137
1286	7.598	297.122	296.115	Phenethylamine glucuronide	C14 H19 N O6	NA	NA	0.358226	2.38025	0.815385
1559	8.497	329.128	328.12	N-Feruloyloctopamine	C18 H19 N O5	NA	NA	0.344269	2.12725	0.709847
551	9.041	188.048	187.041	6-Hydroxy-2-naphthoic acid	C11 H8 O3	83.9	NA	0.274884	4223.13	357.119
1508	8.757	324.136	323.129	Calocarpin	C20 H20 O4	60.1	NA	0.22451	708.865	4.349
