# Supplementary material for: The ex vivo effects of ethanolic extractions of black cumin seed, turmeric root, and Ceylon cinnamon bark on the human gut microbiota
Source: PLoS One. 2025 Dec 4;20(12):e0334824. doi: 10.1371/journal.pone.0334824 (PMC12677443; doi:10.1371/journal.pone.0334824)
Supplement: S3 Table — (XLSX) [file pone.0334824.s008.xlsx]

## Sheet: Supplementary Table 3
Peak No.	Retention time (min)	Actual compound retention time (min)	[M+H]+	Product ions (top 3)	Formula	Tentative identification	Mass error (ppm)	Ion intensity	mzCloud match	mzCloud confidence
1a	0.92	0.922	266.16	104.10715 87.04424 85.02856	C11 H23 N O6	mzspec:MSV000084900:ccms_peak/Global_Foodomics_composite_data_2020/MSV000083010_core/G74086_1x_RD11_01_1854	-0.9	21491645682	GNPS/MASST
2	4.849	4.853	342.17	283.09317 222.06801 251.10706	C20 H23 N O4	N-methylhernagine	-0.54	21185423173	83.7	52.2
1b	0.92	0.948	104.107	60.0811 58.06548 59.0733	C5 H13 N O	Choline	-0.5	5801870407	89.1	9.5
3a	3.445	3.444	188.07	146.06021 118.06525 144.08101	C11 H9 N O2	trans-3-Indoleacrylic acid	-0.59	4633635890	95.7	85
4	5.85	5.851	295.144	280.11972 265.09766 131.08592	C18 H18 N2 O2	2-(1,3-Benzodioxol-5-yl)-4,5,6,7-tetramethyl-1H-benzimidazole	-0.62	3946587121	65.1	8.3
5	10.887	10.892	520.34	184.07364 104.10713 86.09657	C26 H50 N O7 P	LysoPC(18:2(9Z,12Z)/0:0)	-0.26	3413735105	Mass list
6	4.447	4.442	203.118	175.12250 158.09703 105.06996	C12 H14 N2 O	10b-methyl-1,5,6,10b-tetrahydroimidazo[2,1-a]isoquinolin-2(3H)-one	-0.38	2836824314	65.1	8.3
7		5.042	287.055	153.01848 288.05847 121.02859	C15 H10 O6	Kaempferol	-0.4	2642843226	93.9	9.7
8	11.596	11.607	522.355	104.10710 184.07361 125.00005	C26 H52 N O7 P	LysoPC(18:1(9Z)/0:0)	-0.52	1759833641	Mass list
9	6.607	6.619	309.159	293.12875 310.1633 266.10519	C19 H20 N2 O2	1-[4-(dimethylamino)phenyl]-4-phenyldihydro-2,6(1H,3H)-pyridinedione	-1.27	1725759986	66.8	8.3
10		11.34	496.34	184.07364 104.10715 86.09655	C24 H50 N O7 P	LysoPC(16:0/0:0)	-0.37	1700931429	Mass list
3b		3.443	118.065	91.05436 117.0575 92.05787	C8 H7 N	Indole		1421699700	93	9.6
11	5.52	5.507	471.212	309.15991 471.21304 293.12869	C26 H26 N6 O3	not identified	-3.67	1077789861	n/a
12	6.884	6.884	455.352	409.34692 147.11707 189.16432	C30 H46 O3	(1S,4S,5R,10S,13S,17S,19S,20R)-10-hydroxy-4,5,9,9,13,19,20-heptamethyl-24-oxahexacyclo[15.5.2.0Âa,Âaâ¸.0â´,Âaâ·.0âµ,Âaâ´.0â¸,ÂaÂl]tetracos-15-en-23-one	-0.16	977421434	56.3	63.9
13		4.19	283.075	203.11813 204.12166 202.1104	C12 H14 N2 O4 S	not identified	-0.04	836774933	n/a
14		1.337	239.066	149.07121 193.06108 106.02889	C10 H10 N2 O5	(2S)-2-[(3-Nitrobenzoyl)amino]propanoic acid	0.03	781086677	Mass list
15	9.778	9.773	337.235	315.19467 315.23395 66.8998	C18 H34 O4	9,10-DHOME	-0.69	678136959	Mass list
16		10.708	520.34	184.07364 86.09656 125.00007	C26 H50 N O7 P	LysoPC(18:2(9Z, 12Z)/0:0)	0.13	677706452	Mass list
