# Supplementary material for: The ex vivo effects of ethanolic extractions of black cumin seed, turmeric root, and Ceylon cinnamon bark on the human gut microbiota
Source: PLoS One. 2025 Dec 4;20(12):e0334824. doi: 10.1371/journal.pone.0334824 (PMC12677443; doi:10.1371/journal.pone.0334824)
Supplement: S4 Table — (XLSX) [file pone.0334824.s009.xlsx]

## Sheet: Supplementary Table 4
Peak No.	Actual retention time (min)	[M+H]+	Product ions (top 3)	Formula	Tentative identification	Mass error (ppm)	Peak area	mzCloud match	mzCloud confidence
1a	11.201	119.085	91.05437 117.07004 103.05437	C9 H10	beta-Methylstyrene	-0.98	1.60982e+10	Mass list
2a	8.998	309.112	147.04424 225.09114 131.04935	C19 H16 O4	Bis-desmethoxycurcumin	-1.09	6.06398e+09	ChemSpider
3a	9.403	257.15097 [M+Na]+1	137.09633 151.11159 179.10597	C15 H22 O2	CurcuminG/Curcumin H	-0.81	5.22403e+09	Mass list
4	7.567	309.112	147.04433 225.09129 131.04945	C19 H16 O4	Bis-desmethoxycurcumin	-0.94	4.77429e+09	ChemSpider
5	7.212	119.085	91.05434 117.07 103.05432	C9 H10	beta-Methylstyrene	-0.27	4.70155e+09	Mass list
6	7.211	217.159	217.12297 161.0963 157.10144	C15 H20 O	Turmerone AR-	-0.64	4.06807e+09	ChemSpider
7	9.123	339.122	147.04427 255.10182 177.05493	C20 H18 O5	5,6,7-Trihydroxy-8-(3-methyl-2-buten-1-yl)-4-phenyl-2H-chromen-2-one / Lupiwighteone	-0.79	3.71057e+09	ChemSpider
8a	9.249	369.133	177.05487 145.02863 285.1124	C21 H20 O6	Curcumin	-0.29	3.12485e+09	92.6	83.3
9	0.948	104.107	60.0811 58.06548 59.0733	C5 H13 N O	Choline	-0.5	3.10693e+09	89.1	9.5
10	7.719	339.122	147.04427 255.10181 177.05487	C20 H18 O5	5,6,7-Trihydroxy-8-(3-methyl-2-buten-1-yl)-4-phenyl-2H-chromen-2-one / Lupiwighteone	-0.68	3.09378e+09	ChemSpider
11	9.184	119.085	91.05436 117.07001 103.05436	C9 H10	beta-Methylstyrene	-0.33	3.01725e+09	Mass list
3b	9.402	179.107	151.11206 69.03371 123.11703	C11 H14 O2	Butyl benzoate	-0.16	2.83512e+09	80.4	75.4
1b	11.203	217.159	119.0857 161.09621 93.07	C15 H20 O	(+)-ar-Turmerone	-0.58	2.73177e+09	70.3	8.5
2b	8.973	119.086	91.05434 117.06999 103.05434	C9 H10	beta-Methylstyrene	-0.05	2.51952e+09	Mass list
12	7.817	369.133	177.05479 145.02849 285.11246	C21 H20 O6	Curcumin	-0.6	2.26733e+09	91.8	83
13	9.642	135.08	91.05439 115.05444 107.08569	C9 H10 O	2,4-Dimethylbenzaldehyde	-0.32	2.07389e+09	85.9	79.4
14	10.873	121.101	93.07004 105.07005 79.05432	C9 H12	1,2,4-Trimethylbenzene	0.1	1.83616e+09	Mass list
15	11.628	221.19	69.07008 111.11698 55.05463	C15 H24 O	(-)-Caryophyllene oxide	-0.65	1.76619e+09	90.9	82.7
8b	9.189	217.159	161.0963 175.11194 217.08679	C15 H20 O	(+)-ar-Turmerone	-0.34	1.75364e+09	57.5	7.9
15	10.207	121.101	105.06998 93.07002 79.05432	C9 H12	1,2,4-Trimethylbenzene	-0.28	1.73936e+09	Mass list
16	12.17	219.174	163.11206 83.04926 121.10137	C15 H22 O	Nootkatone	0.23	1662641527	87.8	80.8
