# Supplementary material for: The ex vivo effects of ethanolic extractions of black cumin seed, turmeric root, and Ceylon cinnamon bark on the human gut microbiota
Source: PLoS One. 2025 Dec 4;20(12):e0334824. doi: 10.1371/journal.pone.0334824 (PMC12677443; doi:10.1371/journal.pone.0334824)
Supplement: S5 Table — (XLSX) [file pone.0334824.s010.xlsx]

## Sheet: Supplementary Table 5
Peak No.	Actual retention time (min)	[M+H]+	Product ions (top 3)	Formula	Tentative identification	Mass error (ppm)	Peak area	mzCloud match	mzCloud confidence
1a	7.787	133.065	105.06999 55.01818 115.05437	C9 H8 O	trans-Cinnamaldehyde	-0.94	2.83607e+10	91.3	82.9
2	5.088	330.17	192.10214 137.05994 143.0494	C19 H23 N O4	Sinomenine	-1.11	6.19377e+09	78.3	59.5
3	8.241	163.075	55.01825 107.04933 135.08069	C10 H10 O2	4-Methoxycinnamaldehyde	-0.42	4.64127e+09	89.7	82.2
4	4.739	297.112	265.08618 237.09119 205.06508	C18 H16 O4	4'-Hydroxy-R-phenprocoumon	-0.77	4.37915e+09	Mass list
5	9.3	117.07	115.05445 91.05441 116.05764	C9 H8	Indene	-1.12	2.97319e+09	Mass list
6	5.79	311.128	280.10968 265.08621 237.09122	C19 H18 O4	1,7,8-trihydroxy-3-methyl-1,2,3,4,7,12-hexahydrotetraphen-12-one	-0.19	1.87655e+09	58.4	42.3
7	4.481	314.175	58.06551 107.04935 269.11765	C19 H23 N O3	Ethylmorphine	-0.96	1.73473e+09	75.8	47.6
8	9.222	286.144	201.05481 135.04424 143.04935	C17 H19 N O3	Piperine	-0.72	1.36985e+09	92.9	79.9
9	7.146	117.07	115.05449 91.05443 116.05707	C9 H8	Indene	0.15	1.34169e+09	Mass list
1b	7.782	105.07	79.05433 103.0544 95.04928	C8 H8	Styrene	0.05	1271541537	Mass list
10	5.678	342.17	311.12784 296.10446 237.09117	C20 H23 N O4	N-Methylhernagine	-1.08	1136577501	94.1	70.6
11	4.396	314.139	299.11539 298.10773 152.07059	C18 H19 N O4	(S)-Dibenzyl 2-aminosuccinate	0.45	826367889	64	8.2
12	8.187	135.081	105.0701 79.05439 103.05444	C9 H10 O	2,4-Dimethylbencaldehyde	0.47	767227217	85.3	69.1
13	0.975	118.086	119.08975 58.06548 59.07328	C5 H11 N O2	5-Aminovaleric acid	0	7.62932e+08	58.4	7.9
14a	9.101	331.117	167.07054 135.04428 147.04430	C18 H18 O6	Acetylshikonin	-0.43	6.17837e+08	Mass list
14b	9.102	167.07	109.06501 137.06 155.07056	C9 H10 O3	3',4'-Dihydroxyphenylacetone	0.53	519231069	64.9	66.4
