# Supplementary material for: The ex vivo effects of ethanolic extractions of black cumin seed, turmeric root, and Ceylon cinnamon bark on the human gut microbiota
Source: PLoS One. 2025 Dec 4;20(12):e0334824. doi: 10.1371/journal.pone.0334824 (PMC12677443; doi:10.1371/journal.pone.0334824)
Supplement: S6 Table — (XLSX) [file pone.0334824.s011.xlsx]

## Sheet: Supplementary Table 6
Peak No.	Actual compound retention time (min)	[M-H]-	Product ions (top 3)	Formula	Tentative identification	Mass error (ppm)	Ion intensity	mzCloud match	mzCloud confidence
1a	1.012	341.11	89.02473 59.01397 71.01407	C12 H22 O11	α,α-Trehalose	2.42	5.94471e+09	91.1	75.7
2	10.571	571.29	255.23352 152.99626 241.01257	C25 H49 O12 P	LysoPI(16:0/0:0)	2.72	4.16946e+09	Mass list
3	10.205	595.29	279.23349 152.99632 78.95919	C27 H49 O12 P	LysoPI(18:2(9Z,12Z)/0:0)	2.38	3.70932e+09	Mass list
1b	0.991	377.087	341.10941 89.02474 215.03412	C13 H19 Cl N4 O7	mzspec:GNPS:TASK-1bd6d825d38a41c6b89ccee279d64996-f.continuous/clustered_data/MSV000085887_specs_ms.mgf:scan:8246	-0.93	2.71247e+09	GNPS/MASST
4a	7.704	251.093	207.10315 233.08241 179.10826	C13 H16 O5	NP-001608	1.52	2.59036e+09	70.3	64.8
1c	1.028	503.163	89.02466 101.02456 71.01404	C18 H32 O16	D-Raffinose	1.64	2.44431e+09	88.3	67
5	5.068	771.203	284.03333 255.03044 285.04114	C43 H38 N2 O8 P2	not identified	0.4	2.21718e+09	n/a
1d	0.991	539.139	503.16315 89.02468 101.02468	C18 H33 Cl O16	not identified	1.46	1.65259e+09	n/a
1e	1	539.13922 [M+FA-H]-1	503.16248 89.02467 179.05652	C16 H32 Cl N2 O11 P	not identified	-4.39	1.65259e+09	n/a
6a	7.355	413.165	96.9604 79.95753 272.03696	C21 H26 N4 O3 S	not identified	-1.04	1.52866e+09	n/a
6b	7.229	415.18	96.96042 153.0925 79.9575	C21 H28 N4 O3 S	5-[({(2R,4S,5R)-5-[1-Methyl-3-(2-thienyl)-1H-pyrazol-5-yl]-1-azabicyclo[2.2.2]oct-2-yl}methyl)amino]-5-oxopentanoic acid	-1.09	1.26797e+09	59.3	8
7	7.954	329.234	211.1346 171.10323 229.14497	C18 H34 O5	(15Z)-9,12,13-Trihydroxy-15-octadecenoic acid	2.48	1.26232e+09	84.1	49.7
8	5.859	413.146	207.10306 179.10826 233.08237	C19 H26 O10	not identified	2.22	1.14411e+09	n/a
4b	7.618	249.077	177.09268 205.08759 231.06694	C13 H14 O5	Citrinin	1.76	1.03395e+09	75.2	47.2
9a	10.996	295.228	183.13953 277.21786 195.13951	C18 H32 O3	(+/-)13-HODE	1.87	1.02259e+09	85.1	9.3
10	9.796	313.239	183.13948 129.09256 99.08179	C18 H34 O4	(+/-)12(13)-DiHOME	1.88	9.72588e+08	92.4	56.4
11	11.13	293.213	113.09754 57.03465 249.2229	C18 H30 O3	13(S)-HOTrE	1.82	9.33189e+08	86.6	50.4
12	3.494	203.083	116.05093 74.02488 142.06662	C11 H12 N2 O2	D-(+)-Tryptophan	2.52	9.0401e+08	89.4	67
13	4.903	340.156	325.13266 310.10913 267.06641	C20 H23 N O4	2-[(2E)-4-Hydroperoxy-4-methyl-2-penten-1-yl]-2,6-dimethyl-2,6-dihydro-5H-pyrano[3,2-c]quinolin-5-one	2.56	8.92974e+08	ChemSpider
14	10.149	476.279	78.95924 152.99632 171.00697	C23 H44 N O7 P	1-linoleoyl-sn-glycero-3-phosphoethanolamine	1.74	8.90445e+08	ChemSpider
9b	10.927	597.306	281.24924 152.99637 78.95921	C27 H51 O12 P	LysoPI(18:1(9Z)/0:0)	1.88	6.87107e+08	Mass list
15	7.181	395.136	233.08243 275.09283 234.08548	C19 H24 O9	3,15-Diacetylnivalenol	2.34	5.82654e+08	Metabolika
16	13.342	279.233	162.98296 59.01394 261.22342	C18 H32 O2	Linoleic Acid	1.49	520137760	82.1	9.1
