# Supplementary material for: The ex vivo effects of ethanolic extractions of black cumin seed, turmeric root, and Ceylon cinnamon bark on the human gut microbiota
Source: PLoS One. 2025 Dec 4;20(12):e0334824. doi: 10.1371/journal.pone.0334824 (PMC12677443; doi:10.1371/journal.pone.0334824)
Supplement: S7 Table — (XLSX) [file pone.0334824.s012.xlsx]

## Sheet: Supplementary Table 7
Peak No.	Actual compound retention time (min)	[M-H]-	Product ions (top 3)	Formula	Tentative identification	Mass error (ppm)	Ion intensity	mzCloud match	mzCloud confidence
1	7.771	307.098	145.02997 119.05062 161.06133	C19 H16 O4	Bisdesmethoxycurcumin / (1E,4Z,6E)-5-hydroxy-1,7-bis(4-hydroxyphenyl)hepta-1,4,6-trien-3-one	1.73	1.37507e+10	74.2	66.5
2a	9.138	307.098	145.02994 119.05064 143.05072	C19 H16 O4	Bisdesmethoxycurcumin / (1E,4Z,6E)-5-hydroxy-1,7-bis(4-hydroxyphenyl)hepta-1,4,6-trien-3-one	1.53	9.0709e+09	74.3	66.5
3a	9.236	337.109	145.02982 175.04048 160.01703	C20 H18 O5	Demethoxycurcumin / Wighteone	1.83	5.80519e+09	Metabolika/ChemSpider
4	7.915	337.109	307.0983 309.11389 265.08752	C20 H18 O5	Demethoxycurcumin / Wighteone	2.37	5.19196e+09	Metabolika/ChemSpider
3b	9.127	143.051	115.0556 116.05908 93.03487	C10 H8 O	2-Naphthol	2.44	4.43111e+09	89	9.5
5	4.858	121.03	108.02203 93.03497 66.92732	C7 H6 O2	Benzoic acid	2.79	3.38559e+09	90.2	9.5
3c	9.338	367.12	175.04053 160.01701 134.03777	C21 H20 O6	Curcumin	2.58	3.36196e+09	87.3	72.2
6	7.866	309.114	161.06122 145.02985 119.05051	C19 H18 O4	Tanshinone IIB /match to Curcuma longa LCMS from https://gnps.ucsd.edu/ProteoSAFe/result.jsp?task=1c8710f557ab4882971a1fe1045daa25&view=advanced_view	1.34	3.12605e+09	Mass list / GNPS-MASST
7a	7.695	143.051	115.05566 116.05881 117.03512	C10 H8 O	2-Naphthol	2.71	2.89653e+09	89.2	9.5
8	8.649	323.093	135.04567 143.0507 161.02498	C19 H16 O5	unnamed Natural Products Atlas 202 #NPA006058	2.08	2.71495e+09	Natural Products Atlas 202
9	6.326	161.061	119.05059 121.02991 146.03775	C10 H10 O2	Dayaolingzhilactone B	2.56	2.2393e+09	Natural Products Atlas 202
2b	9.134	187.041	143.05064 68.99837 117.03497	C11 H8 O3	6-Hydroxy-2-naphthoic acid	2.53	2.23305e+09	84	9.2
10	8.044	367.12	149.0611 134.0377 217.05101	C21 H20 O6	Curcumin	2.74	2.02811e+09	88.1	72.6
2c	9.132	119.051	93.0349 91.05556 66.92952	C8 H8 O	Phenylacetaldehyde	2.68	1.72239e+09	87.4	9.4
11	7.47	381.099	366.07544 309.07748 295.06183	C21 H18 O7	MOLLICELLIN B / 4,4'-dimethoxyvulpinic acid	2.28	1.67723e+09	Natural Products Atlas 202
12	8.728	383.114	165.0562 150.0327 173.06133	C22 H16 N4 O3	4-(4-(Benzo[d][1,3]dioxol-5-yl)-5-(pyridin-2-yl)-1H-imidazol-2-yl)benzamide	-1.28	1.67126e+09	Mass list
13a	5.381	163.041	119.05066 147.0457 72.00933	C9 H8 O3	3-Coumaric acid	4.18	1.51146e+09	75.1	8.8
13b	5.367	119.051	93.03492 91.05563 117.03512	C8 H8 O	Phenylacetaldehyde	2.39	1.5019e+09	86.2	9.3
7b	7.695	187.041	143.05063 68.99843 115.0557	C11 H8 O3	6-Hydroxy-2-naphthoic acid	2.77	1.42258e+09	84	9.2
14	0.991	377.087	341.10941 89.02474 215.03412	C13 H19 Cl N4 O7	mzspec:GNPS:TASK-01ea6bdcc74f47229dab2e80a87e6fa2-spectra/:scan:1	-0.93	1.40896e+09	GNPS search
15	10.023	541.26	211.07719 119.05068 353.21341	C33 H39 N2 O3 P	not identified	-4.24	1.20507e+09	n/a
