# Supplementary material for: The ex vivo effects of ethanolic extractions of black cumin seed, turmeric root, and Ceylon cinnamon bark on the human gut microbiota
Source: PLoS One. 2025 Dec 4;20(12):e0334824. doi: 10.1371/journal.pone.0334824 (PMC12677443; doi:10.1371/journal.pone.0334824)
Supplement: S8 Table — (XLSX) [file pone.0334824.s013.xlsx]

## Sheet: Supplementary Table 8
Peak No.	Actual compound retention time (min)	[M-H]-	Product ions (top 3)	Formula	Tentative identification	Mass error (ppm)	Ion intensity	mzCloud match	mzCloud confidence
1a	1.008	191.057	85.02966 93.03484 127.04041	C7 H12 O6	D-(-)-Quinic acid	2.57	1.61101e+09	90	9.5
2	6.908	233.086	96.96037 79.95855 95.95394	C10 H18 O4 S	not identified	1.93	1.21343e+09	n/a
3a	3.996	137.025	136.01700 108.022 109.02986	C7 H6 O3	2,5-Dihydroxybenzaldehyde	2.63	1.1209e+09	91.6	9.6
3b	3.976	137.025	136.01691 108.0219 109.02975	C7 H6 O3	2,5-Dihydroxybenzaldehyde	3.73	1.1209e+09	92.3	9.6
4	3.815	137.025	93.03484 66.92812 93.02898	C7 H6 O3	Salicylic acid	3.4	1.09877e+09	84.7	9.2
5	4.83	863.188	411.07324 125.02489 285.04123	C46 H29 N10 O7 P	not identified	-0.37	1.07586e+09	n/a
6	4.792	401.146	101.02465 269.10336 71.01402	C18 H26 O10	Benzyl 6-O-β-D-xylopyranosyl-β-D-glucopyranoside	2.31	9.45873e+08	ChemSpider
7	6.713	147.046	119.05058 120.05391 117.03493	C9 H8 O2	trans-Cinnamic acid	2.58	7.89988e+08	85	9.3
8	4.458	249.081	96.96039 79.95868 66.92894	C10 H18 O5 S	3-(5′-methylthio)pentylmalic acid	1.82	5.34575e+08	ChemSpider
9	7.954	329.234	211.1346 171.10323 229.14497	C18 H34 O5	(15Z)-9,12,13-Trihydroxy-15-octadecenoic acid	2.48	4.95209e+08	84.1	49.7
10	12.733	281.249	72.0219 263.2392 66.92789	C18 H34 O2	Oleic acid	1.26	4.55453e+08	73.1	8.7
11	2.687	153.02	109.02978 110.0332 108.02198	C7 H6 O4	Protocatechuic acid	2.89	4.45636e+08	90.4	9.5
12	4.919	415.125	87.00901 73.02966 101.02467	C18 H24 O11	not identified	2.1	4.41011e+08	n/a
1b	1	195.05154 [M+FA-H]-1	59.01394 75.0089 149.04602	C5 H10 O5	D-(-)-Lyxose	3.43	4.0539e+08	81	9.1
13a	11.268	293.213	113.09756 249.22339 57.03463	C18 H30 O3	13(S)-HOTrE	1.47	3.8192e+08	84.5	49.8
14	5.854	427.162	89.0247 71.01407 59.01395	C20 H28 O10	(2E)-3-Phenyl-2-propen-1-yl 6-O-beta-D-arabinofuranosyl-beta-D-glucopyranoside	2.7	3.74846e+08	84.1	67
15	5.126	249.081	96.96035 79.95852 66.92715	C10 H18 O5 S	3-(5′-methylthio)pentylmalic acid	2.49	3.69758e+08	ChemSpider
13b	11.242	313.203	269.2486 225.22292 269.21277	C17 H30 O5	not identified	1.97	3.48832e+08	Natural Products Atlas 202
16	5.375	415.162	89.02475 149.04604 59.01396	C19 H28 O10	2-Phenylethyl 6-O-β-D-xylopyranosyl-β-D-glucopyranoside	3.14	3.32876e+08	ChemSpider
17	1.955	315.073	152.01198 108.02199 153.01984	C13 H16 O9	2,5-Dihydroxybenzoate 2-O-beta-D-glucoside	2.69	3.1594e+08	87.2	50.6
