# Supplementary material for: The ex vivo effects of ethanolic extractions of black cumin seed, turmeric root, and Ceylon cinnamon bark on the human gut microbiota
Source: PLoS One. 2025 Dec 4;20(12):e0334824. doi: 10.1371/journal.pone.0334824 (PMC12677443; doi:10.1371/journal.pone.0334824)
Supplement: S9 Table — (XLSX) [file pone.0334824.s014.xlsx]

## Sheet: Supplementary Table 9
feature	metadata	value	coef	stderr	N	N.not.0	pval	qval
f__Erysipelotrichaceae	Treatment	TRE	0.182531	0.000928006	24	7	4.00809564147004e-09	3.92793372864064e-07
f__Erysipelotrichaceae	Treatment	CCE	-0.0305363	0.000928006	24	7	5.08648209762699e-06	0.000249238
f__Bacteroidales_unclassified	Treatment	CCE	-0.318233	0.0833911	24	24	0.0016866	0.038508
f__Clostridiaceae	Treatment	CCE	-0.327782	0.0873769	24	23	0.00211417	0.038508
f__Desulfovibrionaceae	Treatment	CCE	-0.535491	0.138178	24	23	0.00162944	0.038508
f__Rikenellaceae	Treatment	CCE	-0.355336	0.0972851	24	24	0.00235763	0.038508
f__Coriobacteriaceae	Treatment	CCE	-0.37959	0.107012	24	24	0.00292621	0.040967
f__Clostridia_unclassified	Treatment	CCE	-0.271709	0.0874394	24	23	0.00758727	0.0929441
f__Prevotellaceae	Treatment	CCE	-0.687882	0.189089	24	12	0.0108625	0.11828
f__Coriobacteriia_unclassified	Treatment	CCE	0.46087	0.150721	24	16	0.0136206	0.124106
f__Prevotellaceae	Treatment	TRE	-0.649028	0.189089	24	12	0.0139302	0.124106
f__Bacteroidaceae	Treatment	CCE	-0.210933	0.0772604	24	24	0.0154921	0.126519
f__Oscillospiraceae	Treatment	CCE	-0.237464	0.0987684	24	23	0.0301075	0.209139
f__Rikenellaceae	Treatment	TRE	-0.232433	0.0972851	24	24	0.0304613	0.209139
f__Tannerellaceae	Treatment	CCE	-0.213531	0.0922727	24	23	0.0320111	0.209139
f__Akkermansiaceae	Treatment	CCE	-0.424762	0.156597	24	14	0.0360037	0.220523
f__Bacteroidaceae	Treatment	BCE	-0.168732	0.0772604	24	24	0.0452601	0.245888
f__Enterococcaceae	Treatment	CCE	0.417015	0.129802	24	12	0.0476721	0.245888
f__Prevotellaceae	Treatment	BCE	-0.483977	0.189089	24	12	0.0429364	0.245888
