# Supplementary material for: The ex vivo effects of ethanolic extractions of black cumin seed, turmeric root, and Ceylon cinnamon bark on the human gut microbiota
Source: PLoS One. 2025 Dec 4;20(12):e0334824. doi: 10.1371/journal.pone.0334824 (PMC12677443; doi:10.1371/journal.pone.0334824)
Supplement: S10 Table — Contains data from SCFA, BCFA, gas production, and cell count analyses. (XLSX) [file pone.0334824.s015.xlsx]

## Sheet: Sheet 1
SampleID	Timepoint(ours)	Donor	donorAge	donorGender	Treatment	TreatmentName	TreatmentConcentration(g/L)	pH	Gas_production(mbar)	Acetate(mM)	Propionate(mM)	Butyrate(mM)	Valerate(mM)	BCFA(mM)	total_SCFA(mM)	Cell_count(cells/mL)
sample_9	48	1	29	F	Product 02	Black cumin extract	3	6.29	156.99	24.83	7.27	3.17	0.84	1.27	37.48	5810000000
sample_21	48	2	25	F	Product 02	Black cumin extract	3	6.34	204.57	21.17	6.76	3.29	0.2	0.73	32.26	3660000000
sample_33	48	3	40	F	Product 02	Black cumin extract	3	6.31	190.01	23.43	7.14	2.29	0.82	0.64	34.43	3920000000
sample_45	48	4	38	M	Product 02	Black cumin extract	3	6.31	208.26	20.13	8.75	3.92	0.86	0.77	34.52	4400000000
sample_57	48	5	30	M	Product 02	Black cumin extract	3	6.29	190.79	21.62	8.52	4.67	0.4	1.26	36.46	3370000000
sample_69	48	6	31	M	Product 02	Black cumin extract	3	6.33	263.98	20.69	7.37	3.01	0.15	0.67	31.99	2730000000
sample_14	48	1	29	F	Product 07	Ceylon cinnamon stick extract	3	6.5	125.22	14.01	3.55	1.48	0.19	0.65	19.87	4000000000
sample_26	48	2	25	F	Product 07	Ceylon cinnamon stick extract	3	6.5	153.06	10.93	3.11	0.25	0.14	0.36	14.9	3040000000
sample_38	48	3	40	F	Product 07	Ceylon cinnamon stick extract	3	6.5	153.61	13.4	3.76	0.89	0.16	0.38	18.7	3770000000
sample_50	48	4	38	M	Product 07	Ceylon cinnamon stick extract	3	6.49	160.58	13.99	3.95	1.8	0.71	0.53	21.08	3350000000
sample_62	48	5	30	M	Product 07	Ceylon cinnamon stick extract	3	6.47	129.08	16.13	4.24	1.78	0.72	1.27	24.23	2380000000
sample_74	48	6	31	M	Product 07	Ceylon cinnamon stick extract	3	6.49	102.16	8.32	2.87	0.27	0	0.21	11.77	790000000
sample_1	0	1	29	F	Blank	Inoculum	0	6.65	0	0.42	0.24	0.27	0.14	0.35	1.52	2850000000
sample_2	0	2	25	F	Blank	Inoculum	0	6.66	0	0.43	0.24	0.22	0.14	0.21	1.34	1300000000
sample_3	0	3	40	F	Blank	Inoculum	0	6.64	0	0.42	0.25	0.21	0	0	0.88	2090000000
sample_4	0	4	38	M	Blank	Inoculum	0	6.65	0	0.39	0.23	0.2	0.14	0.09	1.15	1820000000
sample_5	0	5	30	M	Blank	Inoculum	0	6.64	0	0.41	0.26	0.18	0	0.22	1.17	1190000000
sample_6	0	6	31	M	Blank	Inoculum	0	6.64	0	0.65	0.25	0.29	0.15	0.09	1.52	456000000
sample_7	48	1	29	F	NSC	No substrate control	0	6.52	112.65	15.29	4.49	2.26	0.87	1.73	24.74	5740000000
sample_19	48	2	25	F	NSC	No substrate control	0	6.54	117.66	12.18	4.63	1.56	0.71	0.72	19.9	4230000000
sample_31	48	3	40	F	NSC	No substrate control	0	6.52	118.16	13.47	4.42	1.89	0.86	0.93	21.69	4570000000
sample_43	48	4	38	M	NSC	No substrate control	0	6.51	97.23	13.36	4.76	2.37	0.9	1.62	23.12	3860000000
sample_55	48	5	30	M	NSC	No substrate control	0	6.5	146.74	13.47	5.15	2.91	0.75	1.1	23.48	3570000000
sample_67	48	6	31	M	NSC	No substrate control	0	6.53	133.48	11.72	4.09	1.56	0.15	0.82	18.44	2230000000
sample_13	48	1	29	F	Product 06	Turmeric root extract	3	6.51	121.61	15.64	4.05	2.01	0.76	1.48	24.05	5570000000
sample_25	48	2	25	F	Product 06	Turmeric root extract	3	6.54	141.04	12.74	4.54	1.65	0.73	0.72	20.48	4540000000
sample_37	48	3	40	F	Product 06	Turmeric root extract	3	6.52	153.26	14.19	4.07	1.75	0.77	0.65	21.54	5490000000
sample_49	48	4	38	M	Product 06	Turmeric root extract	3	6.5	139.82	13.81	4.76	2.49	0.88	1.63	23.67	3820000000
sample_61	48	5	30	M	Product 06	Turmeric root extract	3	6.5	148.36	12.91	5.4	2.71	0.8	1.54	23.47	2850000000
sample_73	48	6	31	M	Product 06	Turmeric root extract	3	6.53	154.64	11.56	3.87	1.62	0.14	1.02	18.32	1930000000
